# Supplementary material for: Safety issues related to the electronic cross-matching of blood in mainland China: A prospective cohort study involving cross-matching of 40,228 blood samples
Source: Medicine (Baltimore). 2019 Aug 30;98(35):e16703. doi: 10.1097/MD.0000000000016703 (PMC6736444; doi:10.1097/MD.0000000000016703)
Supplement: Supplemental Digital Content [file medi-98-e16703-s001.xlsx]

## Sheet: 2011-2016 (no undetected AB)
Year	Hospitalization or clinic number	F/M	Age	Bed	Ward	Issuing time	Blood product	No. of blood bag	Blood group	RH	Quantity	Unit
2011	10036541	M	41y	9	Breast, burn, pediatric surgery	2011-01-01 10:40:58	ordinary frozen plasma	230910015361	B	+	2	U
2011	10046070	M	59y	1	Nephrology	2011-01-01 10:41:49	fresh frozen plasma	230910012717	O	+	1	U
2011	10046070	M	59y	1	Nephrology	2011-01-01 10:41:49	fresh frozen plasma	230910012739	O	+	1	U
2011	10046070	M	59y	1	Nephrology	2011-01-01 10:41:49	fresh frozen plasma	230910013323	O	+	1	U
2011	10046070	M	59y	1	Nephrology	2011-01-01 10:41:49	fresh frozen plasma	230910013365	O	+	1	U
2011	11000005	M	33y	18	general surgery	2011-01-01 10:42:57	RBC	230910016810	A	+	2	U
2011	11000005	M	33y	18	general surgery	2011-01-01 10:42:57	RBC	230910016806	A	+	2	U
2011	10043510	F	28y	34	cardiothoracic	2011-01-01 10:44:17	fresh frozen plasma	230910015476	B	+	1	U
2011	10043510	F	28y	34	cardiothoracic	2011-01-01 10:44:17	fresh frozen plasma	230910015485	B	+	1	U
2011	10044983	M	79y	12	hematology, rheumatology, immunology	2011-01-01 10:58:10	RBC	230910017083	B	+	2	U
2011	10041782	M	26y	ICU-12	ICU	2011-01-01 11:00:27	fresh frozen plasma	230910012973	O	+	2	U
2011	10041782	M	26y	ICU-12	ICU	2011-01-01 11:00:27	fresh frozen plasma	230910013427	O	+	0.5	U
2011	10041782	M	26y	ICU-12	ICU	2011-01-01 11:00:27	fresh frozen plasma	230910010756	O	+	1.5	U
2011	10044554	M	56y	ICU-2	cardiothoracic	2011-01-01 15:14:33	fresh frozen plasma	230910015405	B	+	1	U
2011	10044554	M	56y	ICU-2	cardiothoracic	2011-01-01 15:14:33	fresh frozen plasma	230910013956	B	+	1	U
2011	10043510	F	28y	34	cardiothoracic	2011-01-01 15:17:56	RBC	230910018058	B	+	1.5	U
2011	10045245	F	75y	21	orthopedics	2011-01-01 16:09:48	RBC	230910017731	O	+	1	U
2011	10046045	M	70y	10	cardiothoracic	2011-01-01 16:32:44	whole blood	230911010091	AB	+	1	U
2011	10046045	M	70y	10	cardiothoracic	2011-01-01 16:32:44	whole blood	230910018979	AB	+	1	U
2011	11000095	M	62y	43	hepatobiliary	2011-01-02 09:07:42	RBC	230911010138	O	+	2	U
2011	10043355	M	64y	32	hematology, rheumatology, immunology	2011-01-02 10:34:57	ordinary frozen plasma	230910015474	A	+	1.5	U
2011	10043355	M	64y	32	hematology, rheumatology, immunology	2011-01-02 10:34:57	fresh frozen plasma	230910013170	A	+	1.5	U
2011	11000050	F	20y	30	hematology, rheumatology, immunology	2011-01-02 10:37:08	RBC	230911010084	O	+	1.5	U
2011	10045070	M	54y	20	general surgery	2011-01-02 11:14:21	RBC	230910017268	A	+	1	U
2011	10045070	M	54y	20	general surgery	2011-01-02 11:14:21	RBC	230910018100	A	+	1	U
2011	10043510	F	28y	ICU-8	cardiothoracic	2011-01-02 11:18:34	fresh frozen plasma	230910013968	B	+	1	U
2011	10043510	F	28y	ICU-8	cardiothoracic	2011-01-02 11:18:34	fresh frozen plasma	230910015385	B	+	1	U
2011	10041782	M	26y	ICU-12	ICU	2011-01-02 11:20:25	fresh frozen plasma	230910013332	O	+	2	U
2011	10041782	M	26y	ICU-12	ICU	2011-01-02 11:20:25	ordinary frozen plasma	230910011092	O	+	2	U
2011	10042193	M	75y	2	ICU	2011-01-02 11:53:01	ordinary frozen plasma	230910015858	A	+	1	U
2011	10042193	M	75y	2	ICU	2011-01-02 11:53:01	fresh frozen plasma	230910014453	A	+	1	U
2011	10045245	F	75y	21	orthopedics	2011-01-02 14:36:51	RBC	230911010233	O	+	1	U
2011	10045864	M	39y	28	orthopedics	2011-01-02 14:39:24	RBC	230910018398	O	+	1.5	U
2011	10045864	M	39y	28	orthopedics	2011-01-02 14:39:24	RBC	230911010103	O	+	1.5	U
2011	10045119	M	60y	CC7	neurosurgery	2011-01-02 14:59:54	RBC	230910018731	A	+	1	U
2011	10045119	M	60y	CC7	neurosurgery	2011-01-02 14:59:54	RBC	230910018726	A	+	1	U
2011	11000125	M	10y	27	hematology, rheumatology, immunology	2011-01-02 15:15:24	RBC	230911010230	O	+	2	U
2011	11000033	F	47y	38	hematology, rheumatology, immunology	2011-01-02 17:47:58	single donor platelet	230910003021	A	+	1	U
2011	10044554	M	56y	ICU-2	cardiothoracic	2011-01-02 20:29:09	fresh frozen plasma	230910015398	B	+	1	U
2011	10044554	M	56y	ICU-2	cardiothoracic	2011-01-02 20:29:09	fresh frozen plasma	230910013934	B	+	1	U
2011	10042193	M	75y	2	ICU	2011-01-02 20:47:24	RBC	230910018945	A	+	2	U
2011	10043510	F	28y	ICU-9	cardiothoracic	2011-01-03 09:13:36	fresh frozen plasma	230910015463	B	+	2	U
2011	SX1000000308	F	70y	10000737	infectious	2011-01-03 10:23:54	ordinary frozen plasma	230910016370	B	+	1	U
2011	SX1000000308	F	70y	10000737	infectious	2011-01-03 10:23:54	ordinary frozen plasma	230910015827	B	+	1	U
2011	10041782	M	26y	ICU-12	ICU	2011-01-03 11:12:49	fresh frozen plasma	230910012962	O	+	1.5	U
2011	10041782	M	26y	ICU-12	ICU	2011-01-03 11:12:49	ordinary frozen plasma	230910014526	O	+	1	U
2011	10041782	M	26y	ICU-12	ICU	2011-01-03 11:12:49	fresh frozen plasma	230910012451	O	+	1	U
2011	10040589	F	41y	16	endocrinology	2011-01-03 11:14:23	RBC	230910016742	A	+	1	U
2011	10040589	F	41y	16	burn, plastic, pediatric surgery	2011-01-03 11:14:23	ordinary frozen plasma	230910016024	A	+	2	U
2011	10040589	F	41y	16	burn, plastic, pediatric surgery	2011-01-03 11:14:23	fresh frozen plasma	230910014315	A	+	2	U
2011	10036541	M	41y	9	Breast, burn, pediatric surgery	2011-01-03 11:24:36	fresh frozen plasma	230910015409	B	+	1	U
2011	10036541	M	41y	9	Breast, burn, pediatric surgery	2011-01-03 11:24:36	ordinary frozen plasma	230910016357	B	+	1.5	U
2011	10036541	M	41y	9	Breast, burn, pediatric surgery	2011-01-03 11:24:36	fresh frozen plasma	230910014737	B	+	1.5	U
2011	11000034	M	77y	55	hepatobiliary	2011-01-03 11:26:47	ordinary frozen plasma	230910014341	A	+	1	U
2011	11000034	M	77y	55	hepatobiliary	2011-01-03 11:26:47	ordinary frozen plasma	230910015466	A	+	1	U
2011	10045686	F	57y	35	endocrinology	2011-01-03 15:03:32	fresh frozen plasma	230910014410	A	+	1	U
2011	10045686	F	57y	35	endocrinology	2011-01-03 15:03:32	ordinary frozen plasma	230910014371	A	+	1	U
2011	10045156	F	55y	26	gastroenterology	2011-01-03 15:08:11	fresh frozen plasma	230910014546	AB	+	2	U
2011	10041846	F	58y	CC10	neurosurgery	2011-01-03 15:14:49	RBC	230911010083	A	+	2	U
2011	11000005	M	33y	18	general surgery	2011-01-03 15:19:05	RBC	230910016818	A	+	2	U
2011	11000125	M	10y	27	hematology, rheumatology, immunology	2011-01-03 18:04:29	single donor platelet	230910003020	O	+	1	U
2011	11000358	F	49y	56	hepatobiliary	2011-01-04 10:46:54	RBC	230911010030	A	+	2	U
2011	10041846	F	58y	CC10	neurosurgery	2011-01-04 10:56:13	RBC	230911010034	A	+	2	U
2011	SX1100000315	M	45y	10000740	infectious	2011-01-04 11:00:24	ordinary frozen plasma	230910017194	O	+	2	U
2011	SX1000000314	M	43y	10000723	infectious	2011-01-04 11:02:14	ordinary frozen plasma	230910016081	A	+	2	U
2011	10045156	F	55y	26	gastroenterology	2011-01-04 11:05:13	ordinary frozen plasma	230910016005	AB	+	2	U
2011	10043510	F	28y	ICU-9	cardiothoracic	2011-01-04 11:07:55	fresh frozen plasma	230910012169	B	+	1	U
2011	11000309	F	50y	7	hematology, rheumatology, immunology	2011-01-04 11:33:16	RBC	230911010137	A	+	1.5	U
2011	11000309	F	50y	7	hematology, rheumatology, immunology	2011-01-04 11:33:16	RBC	230911010136	A	+	1.5	U
2011	10040589	F	41y	16	burn, plastic, pediatric surgery	2011-01-04 11:37:20	ordinary frozen plasma	230910015854	A	+	2	U
2011	10040589	F	41y	16	burn, plastic, pediatric surgery	2011-01-04 11:37:20	fresh frozen plasma	230910011443	A	+	1.5	U
2011	10040589	F	41y	16	burn, plastic, pediatric surgery	2011-01-04 11:37:20	ordinary frozen plasma	230910015826	A	+	1.5	U
2011	10043355	M	64y	32	hematology, rheumatology, immunology	2011-01-04 11:41:22	ordinary frozen plasma	230910011548	A	+	1	U
2011	10043355	M	64y	32	hematology, rheumatology, immunology	2011-01-04 11:41:22	ordinary frozen plasma	230910016033	A	+	0.5	U
2011	10043355	M	64y	32	hematology, rheumatology, immunology	2011-01-04 11:41:22	fresh frozen plasma	230910015477	A	+	1	U
2011	10046056	F	49y	14	ICU	2011-01-04 12:42:55	fresh frozen plasma	230910001236	O	+	2	U
2011	10046056	F	49y	14	ICU	2011-01-04 12:42:55	fresh frozen plasma	230910013407	O	+	1	U
2011	10046056	F	49y	14	ICU	2011-01-04 12:42:55	fresh frozen plasma	230910013156	O	+	1	U
2011	11000438	M	56y	23	general surgery	2011-01-04 13:16:35	RBC	230910016769	B	+	2	U
2011	11000438	M	56y	23	general surgery	2011-01-04 13:16:35	RBC	230910018034	B	+	1.5	U
2011	10045070	M	54y	20	general surgery	2011-01-04 14:49:05	RBC	230910017206	A	+	2	U
2011	10041809	M	87y	icu-6	respiratory	2011-01-04 15:06:17	RBC	230910018957	A	+	1.5	U
2011	11000034	M	77y	55	hepatobiliary	2011-01-04 15:31:00	cryoprecipitate	230910014418	A	+	1	U
2011	11000034	M	77y	55	hepatobiliary	2011-01-04 15:31:00	cryoprecipitate	230910015573	A	+	1	U
2011	11000034	M	77y	55	hepatobiliary	2011-01-04 15:31:00	cryoprecipitate	230910010479	A	+	0.5	U
2011	11000034	M	77y	55	hepatobiliary	2011-01-04 15:31:00	cryoprecipitate	230910010225	A	+	0.5	U
2011	11000034	M	77y	55	hepatobiliary	2011-01-04 15:31:00	cryoprecipitate	230910010439	A	+	0.5	U
2011	11000034	M	77y	55	hepatobiliary	2011-01-04 15:31:00	cryoprecipitate	230910010454	A	+	0.5	U
2011	11000034	M	77y	55	hepatobiliary	2011-01-04 15:31:00	cryoprecipitate	230910010535	A	+	0.5	U
2011	11000034	M	77y	55	hepatobiliary	2011-01-04 15:31:00	cryoprecipitate	230910015614	A	+	1	U
2011	11000034	M	77y	55	hepatobiliary	2011-01-04 15:31:00	cryoprecipitate	230910015572	A	+	1	U
2011	11000034	M	77y	55	hepatobiliary	2011-01-04 15:31:00	cryoprecipitate	230910010653	A	+	0.5	U
2011	11000034	M	77y	55	hepatobiliary	2011-01-04 15:31:00	cryoprecipitate	230910010497	A	+	0.5	U
2011	11000034	M	77y	55	hepatobiliary	2011-01-04 15:31:00	cryoprecipitate	230910010453	A	+	0.5	U
2011	11000034	M	77y	55	hepatobiliary	2011-01-04 15:31:00	cryoprecipitate	230910015893	A	+	1	U
2011	11000034	M	77y	55	hepatobiliary	2011-01-04 15:31:00	cryoprecipitate	230910015515	A	+	1	U
2011	11000034	M	77y	55	hepatobiliary	2011-01-04 15:31:00	whole blood	230910017743	A	+	2	U
2011	11000034	M	77y	55	hepatobiliary	2011-01-04 15:31:00	RBC	230910018949	A	+	1	U
2011	11000034	M	77y	55	hepatobiliary	2011-01-04 15:31:00	RBC	230911010009	A	+	1	U
2011	11000359	M	36y	13	hematology, rheumatology, immunology	2011-01-04 16:23:50	RBC	230910017750	O	+	2	U
2011	10043510	F	28y	ICU-9	cardiothoracic	2011-01-04 17:06:19	fresh frozen plasma	230910012038	B	+	1	U
2011	10041782	M	26y	ICU-5	ICU	2011-01-04 17:40:12	RBC	230910018004	O	+	1.5	U
2011	11000488	M	17y	ICU-1	gastroenterology	2011-01-04 19:58:06	fresh frozen plasma	230910012004	AB	+	2	U
2011	10045844	M	56y	23	hepatobiliary	2011-01-04 20:22:50	RBC	230910011773	B	+	2	U
2011	11000494	F	34y	24	gynecology	2011-01-04 22:00:39	RBC	230910016738	B	+	2	U
2011	10045844	M	56y	23	hepatobiliary	2011-01-04 22:17:21	RBC	230910016787	B	+	2	U
2011	10045844	M	56y	23	hepatobiliary	2011-01-05 00:38:00	RBC	230910017207	B	+	2	U
2011	10045844	M	56y	23	hepatobiliary	2011-01-05 00:38:00	RBC	230910016743	B	+	2	U
2011	11000494	F	34y	24	gynecology	2011-01-05 01:59:07	RBC	230910017128	B	+	2	U
2011	10044399	M	4y	5	cardiothoracic	2011-01-05 08:49:53	fresh frozen plasma	230910012970	O	+	1	U
2011	10044399	M	4y	5	cardiothoracic	2011-01-05 08:49:53	fresh frozen plasma	230910013424	O	+	1	U
2011	10044399	M	4y	5	cardiothoracic	2011-01-05 08:50:11	RBC	230910018350	O	+	1	U
2011	10044399	M	4y	5	cardiothoracic	2011-01-05 08:50:11	RBC	230910018355	O	+	1	U
2011	10043510	F	28y	ICU-9	cardiothoracic	2011-01-05 09:14:35	fresh frozen plasma	230910015492	B	+	1	U
2011	10043510	F	28y	ICU-9	cardiothoracic	2011-01-05 09:14:35	fresh frozen plasma	230910015483	B	+	1	U
2011	10036541	M	41y	9	Breast, burn, pediatric surgery	2011-01-05 10:00:26	fresh frozen plasma	230910017514	B	+	1	U
2011	10036541	M	41y	9	Breast, burn, pediatric surgery	2011-01-05 10:00:26	fresh frozen plasma	230910013877	B	+	1	U
2011	10036541	M	41y	9	Breast, burn, pediatric surgery	2011-01-05 10:00:26	ordinary frozen plasma	230910016182	B	+	2	U
2011	SX1100000315	M	45y	10000740	infectious	2011-01-05 10:11:17	ordinary frozen plasma	230910016779	O	+	2	U
2011	SX1000000308	F	70y	10000737	infectious	2011-01-05 10:12:06	fresh frozen plasma	230910013875	B	+	1	U
2011	SX1000000308	F	70y	10000737	infectious	2011-01-05 10:12:06	ordinary frozen plasma	230910018177	B	+	1	U
2011	11000309	F	50y	7	hematology, rheumatology, immunology	2011-01-05 10:14:30	RBC	230911010014	A	+	1.5	U
2011	11000309	F	50y	7	hematology, rheumatology, immunology	2011-01-05 10:14:30	RBC	230910018364	A	+	1.5	U
2011	11000358	F	49y	56	hepatobiliary	2011-01-05 10:41:28	RBC	230910018017	A	+	1.5	U
2011	11000358	F	49y	56	hepatobiliary	2011-01-05 10:41:28	RBC	230911010004	A	+	1	U
2011	11000034	M	77y	55	hepatobiliary	2011-01-05 10:43:53	ordinary frozen plasma	230910009645	A	+	1.5	U
2011	11000034	M	77y	55	hepatobiliary	2011-01-05 10:43:53	fresh frozen plasma	230910012735	A	+	0.5	U
2011	11000306	F	60y	03	hepatobiliary	2011-01-05 10:53:16	RBC	230911010001	O	+	2	U
2011	10046056	F	49y	14	ICU	2011-01-05 10:57:22	ordinary frozen plasma	230910016767	O	+	1.5	U
2011	10046056	F	49y	14	ICU	2011-01-05 10:57:22	ordinary frozen plasma	230910012421	O	+	1.5	U
2011	10046056	F	49y	14	ICU	2011-01-05 10:57:22	fresh frozen plasma	230910010743	O	+	1	U
2011	10045844	M	56y	ICU+6	hepatobiliary	2011-01-05 11:04:39	RBC	230910017209	B	+	2	U
2011	10045844	M	56y	ICU+6	hepatobiliary	2011-01-05 11:04:39	fresh frozen plasma	230910014992	B	+	1	U
2011	10045844	M	56y	ICU+6	hepatobiliary	2011-01-05 11:04:39	fresh frozen plasma	230910013882	B	+	1	U
2011	10045844	M	56y	ICU+6	hepatobiliary	2011-01-05 11:04:39	fresh frozen plasma	230910014994	B	+	1	U
2011	10045844	M	56y	ICU+6	hepatobiliary	2011-01-05 11:04:39	fresh frozen plasma	230910013858	B	+	1	U
2011	10041782	M	26y	ICU-5	ICU	2011-01-05 14:50:57	ordinary frozen plasma	230910011202	O	+	2	U
2011	10041782	M	26y	ICU-5	ICU	2011-01-05 14:50:57	ordinary frozen plasma	230910011119	O	+	2	U
2011	11000565	F	73y	20	hematology, rheumatology, immunology	2011-01-05 14:58:09	RBC	230910017720	A	+	1.5	U
2011	11000565	F	73y	20	hematology, rheumatology, immunology	2011-01-05 14:58:09	RBC	230910018010	A	+	1.5	U
2011	11000560	F	54y	43	hematology, rheumatology, immunology	2011-01-05 14:59:53	RBC	230910018055	B	+	1.5	U
2011	11000560	F	54y	43	hematology, rheumatology, immunology	2011-01-05 14:59:53	RBC	230910018940	B	+	1.5	U
2011	10033150	M	65y	ICU-7	cardiothoracic	2011-01-05 15:09:39	ordinary frozen plasma	230910011520	A	+	2	U
2011	10033150	M	65y	ICU-7	cardiothoracic	2011-01-05 15:09:39	fresh frozen plasma	230910010749	A	+	1.5	U
2011	10044554	M	56y	ICU-11	cardiothoracic	2011-01-05 15:19:56	RBC	230910018110	B	+	2	U
2011	10044554	M	56y	ICU-11	cardiothoracic	2011-01-05 15:19:56	ordinary frozen plasma	230910016424	B	+	2	U
2011	10044554	M	56y	ICU-11	cardiothoracic	2011-01-05 15:19:56	ordinary frozen plasma	230910016439	B	+	2	U
2011	10045724	M	75y	19	hematology, rheumatology, immunology	2011-01-05 15:57:23	RBC	230911010027	A	+	2	U
2011	11000488	M	17y	ICU-1	gastroenterology	2011-01-05 16:10:11	fresh frozen plasma	230910014912	AB	+	1	U
2011	11000488	M	17y	ICU-1	gastroenterology	2011-01-05 16:10:11	fresh frozen plasma	230910012061	AB	+	1	U
2011	11000488	M	17y	ICU-1	gastroenterology	2011-01-05 16:32:25	fresh frozen plasma	230910013976	AB	+	1	U
2011	11000488	M	17y	ICU-1	gastroenterology	2011-01-05 16:32:25	fresh frozen plasma	230910014902	AB	+	1	U
2011	11000401	F	71y	icu+1	cardiovascular	2011-01-05 16:36:39	fresh frozen plasma	230910012955	O	+	1.5	U
2011	11000401	F	71y	icu+1	cardiovascular	2011-01-05 16:36:39	fresh frozen plasma	230910012532	O	+	2	U
2011	11000401	F	71y	icu+1	cardiovascular	2011-01-05 16:36:39	fresh frozen plasma	230910012948	O	+	0.5	U
2011	10045443	F	52y	27	orthopedics	2011-01-05 16:40:13	RBC	230910018730	A	+	1	U
2011	11000657	F	58y	48	gastroenterology	2011-01-05 16:46:33	ordinary frozen plasma	230910016976	O	+	1.5	U
2011	11000657	F	58y	48	gastroenterology	2011-01-05 16:46:33	ordinary frozen plasma	230910011013	O	+	1.5	U
2011	10045864	M	39y	28	orthopedics	2011-01-05 16:57:25	RBC	230911010240	O	+	2	U
2011	10044399	M	4y	5	cardiothoracic	2011-01-05 17:22:32	ordinary frozen plasma	230910013575	O	+	1	U
2011	10045844	M	56y	ICU+6	hepatobiliary	2011-01-05 17:29:25	fresh frozen plasma	230910017557	B	+	1	U
2011	10045844	M	56y	ICU+6	hepatobiliary	2011-01-05 17:29:25	fresh frozen plasma	230910017534	B	+	1	U
2011	10045844	M	56y	ICU+6	hepatobiliary	2011-01-05 17:29:25	fresh frozen plasma	230910013962	B	+	1	U
2011	10045844	M	56y	ICU+6	hepatobiliary	2011-01-05 17:29:25	RBC	230910018029	B	+	2	U
2011	10043510	F	28y	34	cardiothoracic	2011-01-05 18:17:18	fresh frozen plasma	230910017537	B	+	1	U
2011	10043510	F	28y	34	cardiothoracic	2011-01-05 18:17:18	fresh frozen plasma	230910015399	B	+	1	U
2011	10041802	F	78y	8	hematology, rheumatology, immunology	2011-01-05 18:56:57	manually condensed platelet	230910017788	A	+	1	U
2011	10041802	F	78y	8	hematology, rheumatology, immunology	2011-01-05 18:56:57	manually condensed platelet	230910017849	A	+	1	U
2011	10041802	F	78y	8	hematology, rheumatology, immunology	2011-01-05 18:56:57	manually condensed platelet	230910017815	A	+	1	U
2011	10041802	F	78y	8	hematology, rheumatology, immunology	2011-01-05 18:56:57	manually condensed platelet	230910017846	A	+	1	U
2011	10041802	F	78y	8	hematology, rheumatology, immunology	2011-01-05 18:56:57	manually condensed platelet	230910017830	A	+	2	U
2011	10041802	F	78y	8	hematology, rheumatology, immunology	2011-01-05 18:56:57	manually condensed platelet	230910017854	A	+	1	U
2011	10041802	F	78y	8	hematology, rheumatology, immunology	2011-01-05 18:56:57	manually condensed platelet	230910017787	A	+	1	U
2011	10041802	F	78y	8	hematology, rheumatology, immunology	2011-01-05 18:56:57	manually condensed platelet	230910017819	A	+	1	U
2011	10041802	F	78y	8	hematology, rheumatology, immunology	2011-01-05 18:56:57	manually condensed platelet	230910017812	A	+	1	U
2011	11000023	M	70y	5	general surgery	2011-01-05 19:52:22	RBC	230911010019	A	+	2	U
2011	11000499	F	22y	51	obstetrics	2011-01-05 19:54:36	RBC	230910017706	A	+	2	U
2011	11000648	F	58y	ICU-3	neurosurgery	2011-01-05 23:39:46	RBC	230911010044	O	+	1.5	U
2011	11000648	F	58y	ICU-3	neurosurgery	2011-01-05 23:39:46	fresh frozen plasma	230910013571	O	+	1	U
2011	11000648	F	58y	ICU-3	neurosurgery	2011-01-05 23:39:46	fresh frozen plasma	230910012462	O	+	1	U
2011	11000648	F	58y	ICU-3	neurosurgery	2011-01-05 23:39:46	fresh frozen plasma	230910014270	O	+	2	U
2011	11000699	M	77y	11	Breast, burn, pediatric surgery	2011-01-06 00:49:15	ordinary frozen plasma	230910010712	A	+	1.5	U
2011	11000699	M	77y	11	Breast, burn, pediatric surgery	2011-01-06 00:49:15	ordinary frozen plasma	230910010250	A	+	1.5	U
2011	11000699	M	77y	11	Breast, burn, pediatric surgery	2011-01-06 00:49:15	ordinary frozen plasma	230910009070	A	+	1.5	U
2011	11000488	M	17y	ICU-1	gastroenterology	2011-01-06 01:10:47	fresh frozen plasma	230910012297	AB	+	1	U
2011	11000488	M	17y	ICU-1	gastroenterology	2011-01-06 01:10:47	fresh frozen plasma	230910014813	AB	+	1	U
2011	10045844	M	56y	ICU+6	hepatobiliary	2011-01-06 07:59:22	fresh frozen plasma	230910012045	B	+	2	U
2011	10045844	M	56y	ICU+6	hepatobiliary	2011-01-06 07:59:22	fresh frozen plasma	230910014937	B	+	2	U
2011	10045844	M	56y	ICU+6	hepatobiliary	2011-01-06 07:59:22	fresh frozen plasma	230910015407	B	+	1	U
2011	10045844	M	56y	ICU+6	hepatobiliary	2011-01-06 07:59:22	fresh frozen plasma	230910017526	B	+	1	U
2011	10044399	M	4y	5	cardiothoracic	2011-01-06 09:05:46	fresh frozen plasma	230910012459	O	+	1	U
2011	11000402	M	60y	33	general surgery	2011-01-06 09:50:51	RBC	230911010135	O	+	2	U
2011	11000062	F	48y	15	dermatology, hemorrhoid-fistula	2011-01-06 10:21:38	RBC	230911010210	O	+	2	U
2011	10041782	M	26y	ICU-5	ICU	2011-01-06 10:23:37	fresh frozen plasma	230910012455	O	+	2	U
2011	SX1100000315	M	45y	10000740	infectious	2011-01-06 10:44:24	fresh frozen plasma	230910013767	O	+	1	U
2011	SX1100000315	M	45y	10000740	infectious	2011-01-06 10:44:24	fresh frozen plasma	230910017444	O	+	1	U
2011	SX1000000314	M	43y	10000723	infectious	2011-01-06 10:46:39	ordinary frozen plasma	230910011405	A	+	2	U
2011	11000538	M	58y	22	hepatobiliary	2011-01-06 10:55:34	RBC	230910018382	B	+	2	U
2011	11000034	M	77y	55	hepatobiliary	2011-01-06 10:57:57	ordinary frozen plasma	230910010357	A	+	1	U
2011	11000034	M	77y	55	hepatobiliary	2011-01-06 10:57:57	ordinary frozen plasma	230910010513	A	+	1	U
2011	10045156	F	55y	26	gastroenterology	2011-01-06 11:04:43	ordinary frozen plasma	230910016391	AB	+	2	U
2011	10045864	M	39y	28	orthopedics	2011-01-06 11:07:32	RBC	230911010222	O	+	2	U
2011	10045443	F	52y	27	orthopedics	2011-01-06 11:10:11	RBC	230911010012	A	+	1.5	U
2011	11000657	F	58y	48	gastroenterology	2011-01-06 11:20:20	fresh frozen plasma	230910012428	O	+	1.5	U
2011	10045346	F	45y	53	orthopedics	2011-01-06 11:36:35	RBC	230911010031	A	+	2	U
2011	10045346	F	45y	53	orthopedics	2011-01-06 11:36:35	RBC	230910017707	A	+	2	U
2011	10044803	M	38y	44	orthopedics	2011-01-06 11:39:11	RBC	230910017751	O	+	1.5	U
2011	10044803	M	38y	44	orthopedics	2011-01-06 11:39:11	RBC	230910018336	O	+	1.5	U
2011	11000306	F	60y	03	hepatobiliary	2011-01-06 11:45:07	RBC	230910018386	O	+	1	U
2011	11000306	F	60y	03	hepatobiliary	2011-01-06 11:45:07	RBC	230910017663	O	+	1	U
2011	10045844	M	56y	ICU+6	hepatobiliary	2011-01-06 11:47:25	fresh frozen plasma	230910013873	B	+	1	U
2011	10045844	M	56y	ICU+6	hepatobiliary	2011-01-06 11:47:25	ordinary frozen plasma	230910016363	B	+	2	U
2011	10045844	M	56y	ICU+6	hepatobiliary	2011-01-06 11:47:25	fresh frozen plasma	230910013845	B	+	1	U
2011	11000358	F	49y	56	hepatobiliary	2011-01-06 14:57:29	RBC	230911010017	A	+	2	U
2011	10046056	F	49y	14	ICU	2011-01-06 14:59:56	RBC	230910017761	O	+	2	U
2011	10046056	F	49y	14	ICU	2011-01-06 14:59:56	fresh frozen plasma	230910012325	O	+	1.5	U
2011	10046056	F	49y	14	ICU	2011-01-06 14:59:56	fresh frozen plasma	230910013619	O	+	2	U
2011	10043510	F	28y	34	cardiothoracic	2011-01-06 15:05:57	fresh frozen plasma	230910013867	B	+	1	U
2011	10043510	F	28y	34	cardiothoracic	2011-01-06 15:05:57	fresh frozen plasma	230910015431	B	+	1	U
2011	11000827	M	55y	13	hematology, rheumatology, immunology	2011-01-06 16:57:46	RBC	230911010139	B	+	2	U
2011	11000359	M	36y	45	hematology, rheumatology, immunology	2011-01-06 17:03:41	RBC	230911010202	O	+	2	U
2011	11000831	M	4y	39	hematology, rheumatology, immunology	2011-01-06 18:28:50	fresh frozen plasma	230910017515	B	+	1	U
2011	11000831	M	4y	39	hematology, rheumatology, immunology	2011-01-06 18:28:50	fresh frozen plasma	230910013815	B	+	1	U
2011	11000699	M	77y	11	Breast, burn, pediatric surgery	2011-01-06 19:02:47	ordinary frozen plasma	230910005355	A	+	2	U
2011	11000699	M	77y	11	Breast, burn, pediatric surgery	2011-01-06 19:02:47	fresh frozen plasma	230910013050	A	+	2	U
2011	10045286	M	79y	63	cardiovascular	2011-01-06 20:58:51	RBC	230910018343	O	+	1	U
2011	10045286	M	79y	63	cardiovascular	2011-01-06 20:58:51	RBC	230910018406	O	+	1	U
2011	11000402	M	60y	33	general surgery	2011-01-06 22:36:56	RBC	230911010248	O	+	2	U
2011	11000827	M	55y	13	hematology, rheumatology, immunology	2011-01-07 10:08:29	RBC	230911010102	B	+	1	U
2011	11000827	M	55y	13	hematology, rheumatology, immunology	2011-01-07 10:08:29	RBC	230911010213	B	+	1	U
2011	10043510	F	28y	34	cardiothoracic	2011-01-07 10:26:07	fresh frozen plasma	230910017532	B	+	1	U
2011	10043510	F	28y	34	cardiothoracic	2011-01-07 10:26:07	fresh frozen plasma	230910015417	B	+	1	U
2011	10045864	M	39y	28	orthopedics	2011-01-07 10:31:40	RBC	230910017669	O	+	1	U
2011	10045443	F	52y	27	orthopedics	2011-01-07 10:34:23	RBC	230910018388	A	+	1	U
2011	10043355	M	64y	32	hematology, rheumatology, immunology	2011-01-07 10:49:42	fresh frozen plasma	230910014490	A	+	1	U
2011	10043355	M	64y	32	hematology, rheumatology, immunology	2011-01-07 10:49:42	fresh frozen plasma	230910012353	A	+	1	U
2011	10043355	M	64y	32	hematology, rheumatology, immunology	2011-01-07 10:49:42	fresh frozen plasma	230910014497	A	+	1	U
2011	10043355	M	64y	32	hematology, rheumatology, immunology	2011-01-07 10:49:42	fresh frozen plasma	230910012377	A	+	1	U
2011	11000560	F	54y	43	hematology, rheumatology, immunology	2011-01-07 10:52:39	RBC	230911010081	B	+	2	U
2011	10044803	M	38y	44	orthopedics	2011-01-07 10:54:59	RBC	230910017772	O	+	1	U
2011	10044803	M	38y	44	orthopedics	2011-01-07 10:54:59	RBC	230910018727	O	+	1	U
2011	11000062	F	48y	15	dermatology, hemorrhoid-fistula	2011-01-07 11:00:49	ordinary frozen plasma	230910011074	O	+	2	U
2011	10046056	F	49y	ICU-4	ICU	2011-01-07 11:15:06	fresh frozen plasma	230910011060	O	+	2	U
2011	11000657	F	58y	48	gastroenterology	2011-01-07 11:19:35	fresh frozen plasma	230910012456	O	+	1	U
2011	11000657	F	58y	48	gastroenterology	2011-01-07 11:19:35	fresh frozen plasma	230910017012	O	+	1	U
2011	11000932	M	61y	ICU-3	neurosurgery	2011-01-07 14:58:49	RBC	230910018717	O	+	2	U
2011	11000023	M	70y	5	general surgery	2011-01-07 15:19:35	ordinary frozen plasma	230910016889	A	+	2	U
2011	10044399	M	4y	5	cardiothoracic	2011-01-07 15:22:26	fresh frozen plasma	230910017471	O	+	1	U
2011	11000912	M	60y	27	hematology, rheumatology, immunology	2011-01-07 15:27:49	RBC	230910018409	O	+	1.5	U
2011	11000912	M	60y	27	hematology, rheumatology, immunology	2011-01-07 15:27:49	RBC	230910018718	O	+	1	U
2011	11000932	M	61y	ICU-3	neurosurgery	2011-01-07 15:33:57	RBC	230911010189	O	+	2	U
2011	11000932	M	61y	15	neurosurgery	2011-01-07 18:31:47	RBC	230911010045	O	+	2	U
2011	11000932	M	61y	15	neurosurgery	2011-01-07 18:31:47	RBC	230911010238	O	+	2	U
2011	11000932	M	61y	15	neurosurgery	2011-01-07 18:31:47	ordinary frozen plasma	230910011046	O	+	2	U
2011	11000932	M	61y	15	neurosurgery	2011-01-07 18:31:47	fresh frozen plasma	230910012460	O	+	2	U
2011	11000235	F	81y	5	endocrinology	2011-01-07 19:54:41	manually condensed platelet	230910018877	O	+	1	U
2011	11000235	F	81y	5	endocrinology	2011-01-07 19:54:41	manually condensed platelet	230910018894	O	+	2	U
2011	11000235	F	81y	5	endocrinology	2011-01-07 19:54:41	manually condensed platelet	230910018888	O	+	1	U
2011	11000235	F	81y	5	endocrinology	2011-01-07 19:54:41	manually condensed platelet	230910018884	O	+	2	U
2011	11000235	F	81y	5	endocrinology	2011-01-07 19:54:41	manually condensed platelet	230910018886	O	+	2	U
2011	11000074	F	74y	42	joint surgery	2011-01-07 21:00:51	RBC	230910018395	A	+	1.5	U
2011	11000901	F	54y	37	general surgery	2011-01-07 21:37:57	RBC	230911010214	O	+	2	U
2011	11000901	F	54y	37	general surgery	2011-01-07 21:37:57	RBC	230910018349	O	+	2	U
2011	10041782	M	26y	ICU-5	ICU	2011-01-07 22:05:51	fresh frozen plasma	230910015591	O	+	1	U
2011	10041782	M	26y	ICU-5	ICU	2011-01-07 22:05:51	fresh frozen plasma	230910012443	O	+	1	U
2011	10041782	M	26y	ICU-5	ICU	2011-01-07 22:05:51	fresh frozen plasma	230910012437	O	+	1	U
2011	11000932	M	61y	15	neurosurgery	2011-01-07 23:21:26	RBC	230911010247	O	+	2	U
2011	11000546	F	70y	39	Nephrology	2011-01-08 10:11:06	RBC	230911010250	O	+	2	U
2011	11000034	M	77y	55	hepatobiliary	2011-01-08 10:23:23	fresh frozen plasma	230910014500	A	+	1	U
2011	11000034	M	77y	55	hepatobiliary	2011-01-08 10:23:23	fresh frozen plasma	230910012356	A	+	1	U
2011	11000023	M	70y	5	general surgery	2011-01-08 10:26:13	ordinary frozen plasma	230910001280	A	+	2	U
2011	11000538	M	58y	22	hepatobiliary	2011-01-08 10:35:09	RBC	230910018939	B	+	2	U
2011	10045156	F	55y	26	gastroenterology	2011-01-08 10:46:19	ordinary frozen plasma	230910005389	AB	+	2	U
2011	11000657	F	58y	48	gastroenterology	2011-01-08 10:48:47	ordinary frozen plasma	230910010329	O	+	1.5	U
2011	11000657	F	58y	48	gastroenterology	2011-01-08 10:48:47	ordinary frozen plasma	230910011106	O	+	1.5	U
2011	11000657	F	58y	48	gastroenterology	2011-01-08 10:48:47	ordinary frozen plasma	230910011068	O	+	1	U
2011	10043510	F	28y	34	cardiothoracic	2011-01-08 10:54:06	fresh frozen plasma	230910013814	B	+	2	U
2011	11000978	M	80y	31	neurology	2011-01-08 10:57:09	RBC	230911010277	O	+	2	U
2011	11001006	F	47y	icu-4	ICU	2011-01-08 16:01:09	fresh frozen plasma	230910012334	O	+	2	U
2011	11001006	F	47y	icu-4	ICU	2011-01-08 16:01:09	ordinary frozen plasma	230910011471	O	+	2	U
2011	10040589	F	41y	16	burn, plastic, pediatric surgery	2011-01-08 16:06:46	ordinary frozen plasma	230910016890	A	+	2	U
2011	10040589	F	41y	16	burn, plastic, pediatric surgery	2011-01-08 16:06:46	ordinary frozen plasma	230910009533	A	+	1.5	U
2011	10040589	F	41y	16	burn, plastic, pediatric surgery	2011-01-08 16:06:46	ordinary frozen plasma	230910009545	A	+	1.5	U
2011	11000901	F	54y	37	general surgery	2011-01-08 16:26:20	RBC	230911010101	O	+	1.5	U
2011	11000901	F	54y	37	general surgery	2011-01-08 16:26:20	ordinary frozen plasma	230910011203	O	+	2	U
2011	10043510	F	28y	34	cardiothoracic	2011-01-08 20:46:33	fresh frozen plasma	230910013880	B	+	2	U
2011	11001077	M	60y	3	ICU	2011-01-08 22:25:04	RBC	230911010145	O	+	2	U
2011	11001077	M	60y	3	ICU	2011-01-08 22:25:04	fresh frozen plasma	230910013535	O	+	1	U
2011	11001077	M	60y	3	ICU	2011-01-08 22:25:04	fresh frozen plasma	230910013443	O	+	1	U
2011	11001077	M	60y	3	ICU	2011-01-08 22:25:04	fresh frozen plasma	230910013208	O	+	1	U
2011	11001077	M	60y	3	ICU	2011-01-08 22:25:04	ordinary frozen plasma	230910011070	O	+	1	U
2011	11001092	M	78y	观	trauma orthopaedics	2011-01-08 23:34:22	RBC	230911010153	O	+	1.5	U
2011	11001092	M	78y	观	trauma orthopaedics	2011-01-09 00:43:44	RBC	230911010165	O	+	2	U
2011	10045156	F	55y	26	gastroenterology	2011-01-09 10:15:34	fresh frozen plasma	230910013785	AB	+	2	U
2011	11001079	M	36y	57	gastroenterology	2011-01-09 10:18:09	RBC	230911010065	B	+	2	U
2011	11001092	M	78y	观	trauma orthopaedics	2011-01-09 10:25:03	RBC	230911010161	O	+	1.5	U
2011	11001092	M	78y	观	trauma orthopaedics	2011-01-09 10:25:03	fresh frozen plasma	230910012751	O	+	1	U
2011	11001092	M	78y	观	trauma orthopaedics	2011-01-09 10:25:03	ordinary frozen plasma	230910010460	O	+	0.5	U
2011	11001092	M	78y	观	trauma orthopaedics	2011-01-09 10:25:03	fresh frozen plasma	230910009567	O	+	1.5	U
2011	11001006	F	47y	icu-4	ICU	2011-01-09 11:14:07	ordinary frozen plasma	230910011114	O	+	2	U
2011	11001006	F	47y	icu-4	ICU	2011-01-09 11:14:07	fresh frozen plasma	230910010741	O	+	1	U
2011	11000901	F	54y	37	general surgery	2011-01-09 11:35:15	RBC	230911010252	O	+	2	U
2011	11000901	F	54y	37	general surgery	2011-01-09 11:35:15	ordinary frozen plasma	230910009100	O	+	1.5	U
2011	11001140	M	68y	23	gastroenterology	2011-01-09 15:24:13	RBC	230910018955	A	+	2	U
2011	11000556	F	47y	25	hepatobiliary	2011-01-10 10:49:55	RBC	230911010272	O	+	2	U
2011	11000978	M	80y	31	neurology	2011-01-10 10:53:14	RBC	230910017050	O	+	1	U
2011	11000978	M	80y	31	neurology	2011-01-10 10:53:14	RBC	230911010180	O	+	1.5	U
2011	SX1000000314	M	43y	10000723	infectious	2011-01-10 10:55:54	fresh frozen plasma	230910012373	A	+	1	U
2011	SX1000000314	M	43y	10000723	infectious	2011-01-10 10:55:54	fresh frozen plasma	230910014488	A	+	1	U
2011	11001140	M	68y	23	gastroenterology	2011-01-10 11:00:37	RBC	230911010060	A	+	2	U
2011	10045156	F	55y	26	gastroenterology	2011-01-10 11:02:29	fresh frozen plasma	230910017572	AB	+	2	U
2011	10044554	M	56y	ICU-11	cardiothoracic	2011-01-10 11:48:10	ordinary frozen plasma	230910013916	B	+	2	U
2011	11001334	M	19y	46	hematology, rheumatology, immunology	2011-01-10 16:20:39	RBC	230910017200	B	+	2	U
2011	11001334	M	19y	46	hematology, rheumatology, immunology	2011-01-10 16:20:39	RBC	230911010113	B	+	1	U
2011	10044554	M	56y	ICU-11	cardiothoracic	2011-01-10 16:44:06	RBC	230910017737	B	+	1	U
2011	11001006	F	47y	icu-4	ICU	2011-01-10 16:45:29	ordinary frozen plasma	230910016989	O	+	1	U
2011	11001006	F	47y	icu-4	ICU	2011-01-10 16:45:29	fresh frozen plasma	230910012946	O	+	1	U
2011	10043510	F	28y	34	cardiothoracic	2011-01-10 16:47:09	ordinary frozen plasma	230910016533	B	+	2	U
2011	10043510	F	28y	34	cardiothoracic	2011-01-10 16:47:09	fresh frozen plasma	230910017518	B	+	1	U
2011	10043510	F	28y	34	cardiothoracic	2011-01-10 16:47:09	fresh frozen plasma	230910017490	B	+	1	U
2011	10043510	F	28y	34	cardiothoracic	2011-01-10 16:47:33	RBC	230911010072	B	+	1.5	U
2011	11000416	M	65y	16	hematology, rheumatology, immunology	2011-01-10 17:13:47	RBC	230911010181	O	+	1.5	U
2011	SX1100000316	F	45y	11000023	infectious	2011-01-11 10:27:43	ordinary frozen plasma	230910015360	B	+	2	U
2011	SX1100000317	F	61y	11000022	infectious	2011-01-11 10:29:31	ordinary frozen plasma	230910011493	O	+	1.5	U
2011	SX1100000317	F	61y	11000022	infectious	2011-01-11 10:29:31	ordinary frozen plasma	230910010223	O	+	0.5	U
2011	SX1100000318	M	56y	11000012	infectious	2011-01-11 10:30:48	ordinary frozen plasma	230910011429	O	+	2	U
2011	11001006	F	47y	icu-4	ICU	2011-01-11 11:03:18	fresh frozen plasma	230910011407	O	+	1.5	U
2011	11001006	F	47y	icu-4	ICU	2011-01-11 11:03:18	fresh frozen plasma	230910012960	O	+	0.5	U
2011	10043510	F	28y	34	cardiothoracic	2011-01-11 11:04:51	fresh frozen plasma	230910014920	B	+	2	U
2011	10044957	M	71y	15	hematology, rheumatology, immunology	2011-01-11 11:17:16	RBC	230911010260	O	+	2	U
2011	11000416	M	65y	16	hematology, rheumatology, immunology	2011-01-11 11:18:29	RBC	230911010255	O	+	1.5	U
2011	11000023	M	70y	5	general surgery	2011-01-11 11:21:21	fresh frozen plasma	230910012341	A	+	1	U
2011	11000023	M	70y	5	general surgery	2011-01-11 11:21:21	fresh frozen plasma	230910014480	A	+	1	U
2011	10045346	F	45y	53	orthopedics	2011-01-11 12:04:17	RBC	230911010029	A	+	2	U
2011	11001402	M	77y	+36	neurology	2011-01-11 12:06:55	RBC	230910017042	O	+	1.5	U
2011	11001077	M	60y	3	ICU	2011-01-11 12:09:06	RBC	230910018780	O	+	1.5	U
2011	11000951	F	39y	25	urological	2011-01-11 13:03:00	RBC	230911010269	O	+	2	U
2011	11001044	M	37y	CC12	neurosurgery	2011-01-11 13:26:42	RBC	230910018781	O	+	1.5	U
2011	11000941	M	50y	28	Nephrology	2011-01-11 13:46:46	RBC	230911010108	B	+	2	U
2011	10045346	F	45y	53	orthopedics	2011-01-11 14:06:18	RBC	230911010174	A	+	2	U
2011	11001451	F	58y	+24	Nephrology	2011-01-11 15:15:32	RBC	230910018389	A	+	1	U
2011	11001451	F	58y	+24	Nephrology	2011-01-11 15:15:32	RBC	230910018416	A	+	1	U
2011	11000358	F	49y	56	hepatobiliary	2011-01-11 15:18:45	RBC	230911010052	A	+	2	U
2011	11001502	M	47y	18	hepatobiliary	2011-01-11 16:47:35	RBC	230911010297	O	+	2	U
2011	11001502	M	47y	18	hepatobiliary	2011-01-11 16:47:35	RBC	230910018745	O	+	2	U
2011	11001455	M	24y	9	Nephrology	2011-01-11 18:46:47	RBC	230911010151	O	+	1.5	U
2011	10043510	F	28y	34	cardiothoracic	2011-01-11 19:00:45	RBC	230910018393	B	+	1	U
2011	11001180	M	17y	58	general surgery	2011-01-11 19:22:41	ordinary frozen plasma	230910014998	B	+	1	U
2011	11001180	M	17y	58	general surgery	2011-01-11 19:22:41	fresh frozen plasma	230910014995	B	+	1	U
2011	11001180	M	17y	58	general surgery	2011-01-11 19:22:41	ordinary frozen plasma	230910016704	B	+	2	U
2011	11001502	M	47y	18	hepatobiliary	2011-01-11 20:20:58	RBC	230911010146	O	+	1.5	U
2011	11001502	M	47y	18	hepatobiliary	2011-01-11 20:20:58	RBC	230911010296	O	+	1	U
2011	11001479	M	55y	26	neurology	2011-01-11 22:03:56	RBC	230910018768	O	+	1	U
2011	11001479	M	55y	26	neurology	2011-01-11 22:03:56	RBC	230911010316	O	+	1	U
2011	11000523	F	69y	+21	Nephrology	2011-01-12 10:17:49	RBC	230910018755	O	+	1.5	U
2011	11001239	M	66y	+11	cardiothoracic	2011-01-12 10:39:47	RBC	230911010110	B	+	2	U
2011	SX1100000317	F	61y	11000022	infectious	2011-01-12 10:44:02	ordinary frozen plasma	230910011433	O	+	2	U
2011	SX1100000320	M	38y	C11000027	infectious	2011-01-12 10:52:26	fresh frozen plasma	230910009283	A	+	0.5	U
2011	SX1100000320	M	38y	C11000027	infectious	2011-01-12 10:52:26	ordinary frozen plasma	230910007747	A	+	1.5	U
2011	SX1100000318	M	56y	11000012	infectious	2011-01-12 10:53:47	ordinary frozen plasma	230910009099	O	+	1.5	U
2011	SX1100000318	M	56y	11000012	infectious	2011-01-12 10:53:47	ordinary frozen plasma	230910009641	O	+	0.5	U
2011	SX1100000316	F	45y	11000023	infectious	2011-01-12 10:55:38	fresh frozen plasma	230910014424	B	+	1.5	U
2011	SX1100000316	F	45y	11000023	infectious	2011-01-12 10:55:38	fresh frozen plasma	230910014310	B	+	0.5	U
2011	11001180	M	17y	58	general surgery	2011-01-12 10:59:12	RBC	230911010109	B	+	2	U
2011	11001180	M	17y	58	general surgery	2011-01-12 10:59:12	fresh frozen plasma	230910012824	B	+	1	U
2011	11001180	M	17y	58	general surgery	2011-01-12 10:59:12	fresh frozen plasma	230910014459	B	+	1	U
2011	11001006	F	47y	icu-4	ICU	2011-01-12 11:02:35	fresh frozen plasma	230910013387	O	+	1.5	U
2011	11001006	F	47y	icu-4	ICU	2011-01-12 11:02:35	fresh frozen plasma	230910013532	O	+	1.5	U
2011	11000298	M	39y	53	hepatobiliary	2011-01-12 11:07:24	ordinary frozen plasma	230910010234	O	+	1.5	U
2011	11000298	M	39y	53	hepatobiliary	2011-01-12 11:07:24	ordinary frozen plasma	230910010204	O	+	1.5	U
2011	10043510	F	28y	34	cardiothoracic	2011-01-12 11:12:28	RBC	230911010112	B	+	2	U
2011	11001351	M	70y	8	general medicine	2011-01-12 14:47:32	RBC	230911010176	O	+	1.5	U
2011	11000416	M	65y	16	hematology, rheumatology, immunology	2011-01-12 14:53:24	RBC	230910018847	O	+	1	U
2011	11000416	M	65y	16	hematology, rheumatology, immunology	2011-01-12 14:53:24	RBC	230910018856	O	+	1	U
2011	11000847	F	93y	5	trauma orthopaedics	2011-01-12 14:55:51	RBC	230911010337	O	+	1.5	U
2011	10044554	M	56y	ICU-11	cardiothoracic	2011-01-12 15:25:33	RBC	230911010106	B	+	1.5	U
2011	10044554	M	56y	ICU-11	cardiothoracic	2011-01-12 15:25:33	fresh frozen plasma	230910014414	B	+	2	U
2011	11001311	F	40y	29	gynecology	2011-01-12 18:11:27	RBC	230911010261	A	+	1.5	U
2011	11000023	M	70y	5	general surgery	2011-01-12 18:31:56	whole blood	230910017746	A	+	1	U
2011	11000023	M	70y	5	general surgery	2011-01-12 18:31:56	RBC	230910017735	A	+	1	U
2011	10044554	M	56y	ICU-11	cardiothoracic	2011-01-12 18:34:37	RBC	230911010256	B	+	1.5	U
2011	11001311	F	40y	29	gynecology	2011-01-12 18:37:02	RBC	230911010205	A	+	2	U
2011	10043247	F	33y	1	hematology, rheumatology, immunology	2011-01-12 18:42:05	RBC	230911010005	O	+	1	U
2011	10043247	F	33y	1	hematology, rheumatology, immunology	2011-01-12 18:42:05	RBC	230911010155	O	+	1.5	U
2011	11001615	F	36y	48	obstetrics	2011-01-12 19:07:19	fresh frozen plasma	230910014309	B	+	2	U
2011	11001661	M	65y	+02	gastroenterology	2011-01-13 01:33:01	RBC	230910018851	B	+	1	U
2011	11001661	M	65y	+02	gastroenterology	2011-01-13 01:33:01	RBC	230910017045	B	+	1.5	U
2011	11001664	F	29y	人流3	obstetrics	2011-01-13 03:40:00	fresh frozen plasma	230910014496	A	+	1	U
2011	11001664	F	29y	人流3	obstetrics	2011-01-13 03:40:00	fresh frozen plasma	23091001305143	A	+	1.5	U
2011	11001664	F	29y	人流3	obstetrics	2011-01-13 03:40:00	fresh frozen plasma	230910013155	A	+	1.5	U
2011	11000950	M	75y	35	Nephrology	2011-01-13 09:15:48	RBC	230910018850	O	+	1	U
2011	SX1100000316	F	45y	11000023	infectious	2011-01-13 10:25:27	fresh frozen plasma	230910015521	B	+	1	U
2011	SX1100000316	F	45y	11000023	infectious	2011-01-13 10:25:27	fresh frozen plasma	230910015528	B	+	1	U
2011	11001431	F	65y	21	Chinese medicine	2011-01-13 10:29:50	RBC	230910017784	O	+	2	U
2011	11001180	M	17y	58	general surgery	2011-01-13 10:32:00	ordinary frozen plasma	230910016012	B	+	2	U
2011	11001180	M	17y	58	general surgery	2011-01-13 10:32:00	fresh frozen plasma	230910014412	B	+	1.5	U
2011	11001660	F	31y	9	ICU	2011-01-13 10:58:59	whole blood	230911010199	AB	+	2	U
2011	11001664	F	29y	人流3	obstetrics	2011-01-13 11:01:55	RBC	230911010232	A	+	1	U
2011	11001664	F	29y	人流3	obstetrics	2011-01-13 11:01:55	RBC	230911010099	A	+	1.5	U
2011	11001664	F	29y	人流3	obstetrics	2011-01-13 11:01:55	RBC	230911010237	A	+	1	U
2011	11001455	M	24y	9	Nephrology	2011-01-13 11:11:28	RBC	230911010347	O	+	2	U
2011	11001239	M	66y	+11	cardiothoracic	2011-01-13 11:13:15	RBC	230911010243	B	+	2	U
2011	11000023	M	70y	5	general surgery	2011-01-13 11:15:46	fresh frozen plasma	230910014503	A	+	1	U
2011	11000023	M	70y	5	general surgery	2011-01-13 11:15:46	fresh frozen plasma	230910014482	A	+	1	U
2011	11000657	F	58y	48	gastroenterology	2011-01-13 11:25:00	fresh frozen plasma	230910013646	O	+	1	U
2011	11000657	F	58y	48	gastroenterology	2011-01-13 11:25:00	ordinary frozen plasma	230910010442	O	+	1.5	U
2011	11001256	F	41y	9	gynecology	2011-01-13 15:39:25	RBC	230910018804	O	+	2	U
2011	11001140	M	68y	23	gastroenterology	2011-01-13 15:45:38	RBC	230911010234	A	+	2	U
2011	11001006	F	47y	icu-3	ICU	2011-01-13 16:13:18	ordinary frozen plasma	230910011172	O	+	2	U
2011	11001006	F	47y	icu-3	ICU	2011-01-13 16:13:18	fresh frozen plasma	230910012500	O	+	1.5	U
2011	10044554	M	56y	ICU-12	cardiothoracic	2011-01-13 16:21:18	fresh frozen plasma	230910012369	B	+	1	U
2011	10044554	M	56y	ICU-12	cardiothoracic	2011-01-13 16:21:18	fresh frozen plasma	230910014446	B	+	1	U
2011	10045584	M	29y	11	trauma orthopaedics	2011-01-13 16:23:28	RBC	230910018387	A	+	1.5	U
2011	10045584	M	29y	11	trauma orthopaedics	2011-01-13 16:23:28	RBC	230910018723	A	+	1.5	U
2011	11000978	M	80y	31	neurology	2011-01-13 16:43:37	RBC	230911010334	O	+	2	U
2011	11001479	M	55y	26	neurology	2011-01-13 16:44:45	RBC	230911010159	O	+	2	U
2011	10045346	F	45y	53	orthopedics	2011-01-13 18:19:05	RBC	230910018394	A	+	2	U
2011	10045346	F	45y	53	orthopedics	2011-01-13 18:19:05	RBC	230911010226	A	+	1	U
2011	10045346	F	45y	53	orthopedics	2011-01-13 18:19:05	RBC	230910018376	A	+	1	U
2011	10043247	F	33y	1	hematology, rheumatology, immunology	2011-01-13 19:47:35	manually condensed platelet	230910018616	O	+	1	U
2011	10043247	F	33y	1	hematology, rheumatology, immunology	2011-01-13 19:47:35	manually condensed platelet	230910018604	O	+	1	U
2011	10043247	F	33y	1	hematology, rheumatology, immunology	2011-01-13 19:47:35	manually condensed platelet	230910018615	O	+	1	U
2011	10043247	F	33y	1	hematology, rheumatology, immunology	2011-01-13 19:47:35	manually condensed platelet	230910018617	O	+	1	U
2011	10043247	F	33y	1	hematology, rheumatology, immunology	2011-01-13 19:47:35	manually condensed platelet	230910018598	O	+	1.5	U
2011	10043247	F	33y	1	hematology, rheumatology, immunology	2011-01-13 19:47:35	manually condensed platelet	230910018602	O	+	1.5	U
2011	10043247	F	33y	1	hematology, rheumatology, immunology	2011-01-13 19:47:35	manually condensed platelet	230910018609	O	+	1	U
2011	10043247	F	33y	1	hematology, rheumatology, immunology	2011-01-13 19:47:35	manually condensed platelet	230910018597	O	+	2	U
2011	10045589	F	36y	4	cardiothoracic	2011-01-13 21:20:59	whole blood	230910018706	O	+	2	U
2011	11001109	F	44y	5	general medicine	2011-01-14 08:51:05	RBC	230910018797	A	+	1	U
2011	11001109	F	44y	5	general medicine	2011-01-14 08:51:05	RBC	230910018721	A	+	1	U
2011	SX1100000316	F	45y	11000023	infectious	2011-01-14 10:18:35	ordinary frozen plasma	230910016892	B	+	2	U
2011	SX1100000317	F	61y	11000022	infectious	2011-01-14 10:20:18	fresh frozen plasma	230910010601	O	+	1	U
2011	SX1100000317	F	61y	11000022	infectious	2011-01-14 10:20:18	fresh frozen plasma	230910010478	O	+	1	U
2011	11000309	F	50y	7	hematology, rheumatology, immunology	2011-01-14 10:23:36	RBC	230910011995	A	+	1	U
2011	11000309	F	50y	7	hematology, rheumatology, immunology	2011-01-14 10:23:36	RBC	230910018414	A	+	2	U
2011	11000802	M	64y	38	general surgery	2011-01-14 10:34:51	RBC	230910003019	O	+	2	U
2011	10045589	F	36y	4	cardiothoracic	2011-01-14 10:35:42	fresh frozen plasma	230910010528	O	+	1	U
2011	10045589	F	36y	4	cardiothoracic	2011-01-14 10:35:42	fresh frozen plasma	230910010611	O	+	1	U
2011	10045589	F	36y	4	cardiothoracic	2011-01-14 10:35:42	fresh frozen plasma	230910009154	O	+	1	U
2011	10045589	F	36y	4	cardiothoracic	2011-01-14 10:35:42	fresh frozen plasma	230910010676	O	+	1	U
2011	10044554	M	56y	ICU-12	cardiothoracic	2011-01-14 10:35:46	RBC	230911010120	B	+	2	U
2011	SX1100000323	M	44y	11000046	infectious	2011-01-14 10:37:34	fresh frozen plasma	230910009150	O	+	1	U
2011	SX1100000323	M	44y	11000046	infectious	2011-01-14 10:37:34	fresh frozen plasma	230910010613	O	+	1	U
2011	11001590	M	67y	33	oncology	2011-01-14 10:58:23	RBC	230910018413	A	+	2	U
2011	11001180	M	17y	58	general surgery	2011-01-14 11:14:27	ordinary frozen plasma	230910016052	B	+	2	U
2011	11001180	M	17y	58	general surgery	2011-01-14 11:14:27	ordinary frozen plasma	230910016830	B	+	2	U
2011	11000298	M	39y	53	hepatobiliary	2011-01-14 11:16:26	ordinary frozen plasma	230910016740	O	+	2	U
2011	11000023	M	70y	5	general surgery	2011-01-14 11:25:50	fresh frozen plasma	230910016010	A	+	2	U
2011	11001053	M	27y	23	spine surgery	2011-01-14 11:46:30	RBC	230911010046	AB	+	2	U
2011	11000497	M	68y	14	trauma orthopaedics	2011-01-14 11:48:47	RBC	230911010281	O	+	2	U
2011	10043510	F	28y	34	cardiothoracic	2011-01-14 11:51:38	fresh frozen plasma	230910013897	B	+	2	U
2011	10045584	M	29y	11	trauma orthopaedics	2011-01-14 11:53:27	RBC	230910018341	A	+	2	U
2011	11001702	F	68y	17	gastroenterology	2011-01-14 11:58:36	RBC	230911010354	O	+	2	U
2011	11001845	F	71y	44	gastroenterology	2011-01-14 14:48:47	RBC	230911010208	B	+	2	U
2011	11000941	M	50y	28	Nephrology	2011-01-14 15:01:21	RBC	230910018853	B	+	1	U
2011	11000941	M	50y	28	Nephrology	2011-01-14 15:01:21	RBC	230911010332	B	+	1	U
2011	11001256	F	41y	9	gynecology	2011-01-14 15:31:04	RBC	230910018773	O	+	2	U
2011	11001279	F	57y	26	gynecology	2011-01-14 15:37:27	RBC	230910018339	A	+	2	U
2011	11001044	M	37y	CC12	neurosurgery	2011-01-14 16:40:03	RBC	230910018736	O	+	2	U
2011	10045061	M	65y	18	Nephrology	2011-01-14 17:00:17	RBC	230911010323	O	+	2	U
2011	10045589	F	36y	4	cardiothoracic	2011-01-14 19:09:26	whole blood	230910018581	O	+	2	U
2011	11001664	F	29y	32	obstetrics	2011-01-14 19:17:52	ordinary frozen plasma	230910011439	A	+	1	U
2011	11001664	F	29y	32	obstetrics	2011-01-14 19:17:52	fresh frozen plasma	230910015403	A	+	1	U
2011	11001664	F	29y	32	obstetrics	2011-01-14 19:17:52	fresh frozen plasma	230910015420	A	+	2	U
2011	11001664	F	29y	32	obstetrics	2011-01-14 19:17:52	RBC	230911010125	A	+	1	U
2011	11001918	M	15y	28	cardiothoracic	2011-01-14 20:41:19	RBC	230911010314	O	+	2	U
2011	11000802	M	64y	38	general surgery	2011-01-14 20:45:44	RBC	230910018807	O	+	2	U
2011	11000361	M	40y	6	hematology, rheumatology, immunology	2011-01-15 10:17:00	RBC	230911010342	O	+	2	U
2011	10043933	M	44y	33	hematology, rheumatology, immunology	2011-01-15 10:19:07	RBC	230910018371	A	+	1	U
2011	10043933	M	44y	33	hematology, rheumatology, immunology	2011-01-15 10:19:07	RBC	230910018375	A	+	1	U
2011	SX1100000316	F	45y	11000023	infectious	2011-01-15 10:21:40	fresh frozen plasma	230910013859	B	+	2	U
2011	SX1100000315	M	45y	10000740	infectious	2011-01-15 10:26:57	ordinary frozen plasma	230910011147	O	+	2	U
2011	SX1100000320	M	38y	C11000027	infectious	2011-01-15 10:30:12	fresh frozen plasma	230910015400	A	+	1	U
2011	SX1100000320	M	38y	C11000027	infectious	2011-01-15 10:30:12	fresh frozen plasma	230910015384	A	+	1	U
2011	SX1100000318	M	56y	11000012	infectious	2011-01-15 10:32:51	fresh frozen plasma	230910010614	O	+	1	U
2011	SX1100000318	M	56y	11000012	infectious	2011-01-15 10:32:51	fresh frozen plasma	230910010515	O	+	1	U
2011	11001845	F	71y	44	gastroenterology	2011-01-15 10:41:22	RBC	230910017046	B	+	1.5	U
2011	11001402	M	77y	+36	neurology	2011-01-15 10:43:09	RBC	230911010331	O	+	1.5	U
2011	11001180	M	17y	58	general surgery	2011-01-15 10:45:40	fresh frozen plasma	230910012344	B	+	1	U
2011	11001180	M	17y	58	general surgery	2011-01-15 10:45:40	fresh frozen plasma	230910012888	B	+	1	U
2011	11001519	M	62y	30	general surgery	2011-01-15 10:48:09	fresh frozen plasma	230910010589	O	+	1	U
2011	11001519	M	62y	30	general surgery	2011-01-15 10:48:09	fresh frozen plasma	230910010483	O	+	1	U
2011	10043140	M	92y	36	gastroenterology	2011-01-15 10:51:32	fresh frozen plasma	230910010612	O	+	1	U
2011	10043140	M	92y	36	gastroenterology	2011-01-15 10:51:32	fresh frozen plasma	230910010488	O	+	1	U
2011	10045156	F	55y	26	gastroenterology	2011-01-15 10:53:41	fresh frozen plasma	230910017138	AB	+	1	U
2011	10045156	F	55y	26	gastroenterology	2011-01-15 10:53:41	ordinary frozen plasma	230910016680	AB	+	1	U
2011	11001651	M	40y	08	gastroenterology	2011-01-15 11:01:34	RBC	230910017780	O	+	2	U
2011	10043510	F	28y	34	cardiothoracic	2011-01-15 11:09:06	fresh frozen plasma	230910015514	B	+	1	U
2011	10043510	F	28y	34	cardiothoracic	2011-01-15 11:09:06	fresh frozen plasma	230910014294	B	+	1	U
2011	10043510	F	28y	34	cardiothoracic	2011-01-15 11:09:06	fresh frozen plasma	230910017512	B	+	1	U
2011	10043510	F	28y	34	cardiothoracic	2011-01-15 11:09:06	fresh frozen plasma	230910014425	B	+	1	U
2011	10045589	F	36y	4	cardiothoracic	2011-01-15 15:04:05	fresh frozen plasma	230910013652	O	+	1.5	U
2011	10045589	F	36y	4	cardiothoracic	2011-01-15 15:04:05	fresh frozen plasma	230910012486	O	+	1.5	U
2011	10044504	F	64y	19	general surgery	2011-01-15 19:05:59	fresh frozen plasma	230910009503	O	+	1	U
2011	10044504	F	64y	19	general surgery	2011-01-15 19:05:59	fresh frozen plasma	230910010677	O	+	1	U
2011	10044554	M	56y	ICU-12	cardiothoracic	2011-01-15 21:59:07	RBC	230910017791	B	+	2	U
2011	11001989	M	1y	2	pediatrics	2011-01-16 03:14:56	RBC	230910018826	O	+	1	U
2011	10036541	M	41y	9	Breast, burn, pediatric surgery	2011-01-16 11:05:13	ordinary frozen plasma	230910015368	B	+	2	U
2011	10036541	M	41y	9	Breast, burn, pediatric surgery	2011-01-16 11:05:13	ordinary frozen plasma	230910016228	B	+	2	U
2011	10045589	F	36y	4	cardiothoracic	2011-01-16 11:06:25	ordinary frozen plasma	230910016773	O	+	2	U
2011	11001519	M	62y	30	general surgery	2011-01-16 11:08:11	ordinary frozen plasma	230910009101	O	+	1.5	U
2011	11001519	M	62y	30	general surgery	2011-01-16 11:08:11	fresh frozen plasma	230910009147	O	+	1.5	U
2011	11001180	M	17y	58	general surgery	2011-01-16 11:10:07	ordinary frozen plasma	230910016945	B	+	1.5	U
2011	11001180	M	17y	58	general surgery	2011-01-16 11:10:07	ordinary frozen plasma	230910016389	B	+	1.5	U
2011	11000361	M	40y	6	hematology, rheumatology, immunology	2011-01-16 11:13:14	RBC	230911010299	O	+	2	U
2011	11001957	F	48y	45	gynecology	2011-01-16 11:13:54	RBC	230910017822	O	+	1	U
2011	11000416	M	65y	16	hematology, rheumatology, immunology	2011-01-16 16:01:47	RBC	230910018751	O	+	2	U
2011	11002058	F	9y	+82	pediatrics	2011-01-16 16:02:39	RBC	230910018789	B	+	1	U
2011	10044554	M	56y	ICU-12	cardiothoracic	2011-01-16 21:52:15	RBC	230910018801	B	+	2	U
2011	11002032	F	22y	47	hepatobiliary	2011-01-16 21:53:58	RBC	230911010257	A	+	2	U
2011	11002032	F	22y	47	hepatobiliary	2011-01-16 21:53:58	RBC	230910018340	A	+	2	U
2011	SX1100000316	F	45y	11000023	infectious	2011-01-17 10:26:07	fresh frozen plasma	230910017786	B	+	2	U
2011	11000361	M	40y	6	hematology, rheumatology, immunology	2011-01-17 10:47:37	RBC	230910018819	O	+	1	U
2011	11000361	M	40y	6	hematology, rheumatology, immunology	2011-01-17 10:47:37	RBC	230910017866	O	+	1	U
2011	10045608	M	45y	18	Breast, burn, pediatric surgery	2011-01-17 10:50:15	RBC	230910018864	O	+	1	U
2011	10045608	M	45y	18	Breast, burn, pediatric surgery	2011-01-17 10:50:15	fresh frozen plasma	230910009132	O	+	1.5	U
2011	10045608	M	45y	18	Breast, burn, pediatric surgery	2011-01-17 10:50:15	fresh frozen plasma	230910009164	O	+	1.5	U
2011	10045608	M	45y	18	Breast, burn, pediatric surgery	2011-01-17 10:50:15	fresh frozen plasma	230910010560	O	+	1.5	U
2011	10045608	M	45y	18	Breast, burn, pediatric surgery	2011-01-17 10:50:15	fresh frozen plasma	230910009124	O	+	1.5	U
2011	10044504	F	64y	12	general surgery	2011-01-17 11:00:09	fresh frozen plasma	230910009134	O	+	1	U
2011	10044504	F	64y	12	general surgery	2011-01-17 11:00:09	fresh frozen plasma	230910010573	O	+	1	U
2011	11001745	M	79y	43	general surgery	2011-01-17 11:04:04	fresh frozen plasma	230910010539	O	+	1	U
2011	11001745	M	79y	43	general surgery	2011-01-17 11:04:04	fresh frozen plasma	230910010588	O	+	1	U
2011	11001902	F	31y	19	general surgery	2011-01-17 11:15:14	RBC	230910018894	O	+	2	U
2011	11000416	M	65y	16	hematology, rheumatology, immunology	2011-01-17 11:20:01	RBC	230910017864	O	+	2	U
2011	10043510	F	28y	34	cardiothoracic	2011-01-17 11:22:54	fresh frozen plasma	230910018290	B	+	2	U
2011	11001519	M	62y	30	general surgery	2011-01-17 11:27:12	ordinary frozen plasma	230910011154	O	+	2	U
2011	11001415	M	59y	39	general surgery	2011-01-17 11:55:18	RBC	230910018586	O	+	1.5	U
2011	11001918	M	15y	28	cardiothoracic	2011-01-17 12:02:01	RBC	230910017862	O	+	1	U
2011	11001918	M	15y	28	cardiothoracic	2011-01-17 12:02:01	RBC	230910018892	O	+	1	U
2011	10044554	M	56y	ICU-12	cardiothoracic	2011-01-17 12:04:03	RBC	230910018785	B	+	2	U
2011	10044554	M	56y	ICU-12	cardiothoracic	2011-01-17 12:04:03	fresh frozen plasma	230910018810	B	+	2	U
2011	11002058	F	9y	1	pediatrics	2011-01-17 12:06:06	RBC	230911010263	B	+	1.5	U
2011	11002199	M	34y	38	gastroenterology	2011-01-17 12:55:18	RBC	230910018810	B	+	2	U
2011	11002217	M	19y	28	hematology, rheumatology, immunology	2011-01-17 14:56:32	RBC	230911010339	B	+	1.5	U
2011	11002217	M	19y	28	hematology, rheumatology, immunology	2011-01-17 14:56:32	RBC	230910018778	B	+	1.5	U
2011	11000330	M	41y	14	urological	2011-01-17 15:04:09	RBC	230910017757	A	+	2	U
2011	11000941	M	50y	28	Nephrology	2011-01-17 15:10:55	RBC	230910017786	B	+	2	U
2011	10043247	F	33y	1	hematology, rheumatology, immunology	2011-01-17 16:25:12	RBC	230911010369	O	+	1.5	U
2011	10043247	F	33y	1	hematology, rheumatology, immunology	2011-01-17 16:25:12	RBC	230910018583	O	+	1.5	U
2011	11000202	M	50y	35	hematology, rheumatology, immunology	2011-01-17 16:27:38	RBC	230911010356	B	+	1.5	U
2011	11001256	F	41y	9	gynecology	2011-01-17 17:26:09	RBC	230910017778	O	+	2	U
2011	11001648	M	36y	+03	gastroenterology	2011-01-17 17:26:59	RBC	230910017801	B	+	1.5	U
2011	10043510	F	28y	34	cardiothoracic	2011-01-17 21:02:15	fresh frozen plasma	230910018779	B	+	0.5	U
2011	10043510	F	28y	34	cardiothoracic	2011-01-17 21:02:15	fresh frozen plasma	230910018325	B	+	0.5	U
2011	10043510	F	28y	34	cardiothoracic	2011-01-17 21:02:15	fresh frozen plasma	230910018331	B	+	0.5	U
2011	10043510	F	28y	34	cardiothoracic	2011-01-17 21:02:15	fresh frozen plasma	230910014896	B	+	0.5	U
2011	SX1100000318	M	56y	11000012	infectious	2011-01-18 10:32:42	ordinary frozen plasma	230910011134	O	+	2	U
2011	SX1100000324	F	48y	11000052	clinic	2011-01-18 10:36:48	fresh frozen plasma	230910015411	A	+	2	U
2011	SX1100000315	M	45y	10000740	infectious	2011-01-18 10:54:16	fresh frozen plasma	230910010587	O	+	1	U
2011	SX1100000315	M	45y	10000740	infectious	2011-01-18 10:54:16	ordinary frozen plasma	230910010768	O	+	1	U
2011	11000065	F	39y	13	cardiothoracic	2011-01-18 10:59:21	RBC	230910018822	O	+	2	U
2011	10044554	M	56y	ICU-12	cardiothoracic	2011-01-18 12:27:15	RBC	230910017828	B	+	1	U
2011	10044554	M	56y	ICU-12	cardiothoracic	2011-01-18 12:27:15	RBC	230910018816	B	+	1	U
2011	11000065	F	39y	13	cardiothoracic	2011-01-18 12:28:50	RBC	230910017865	O	+	2	U
2011	11000065	F	39y	13	cardiothoracic	2011-01-18 15:35:59	ordinary frozen plasma	230910011083	O	+	1.5	U
2011	11000065	F	39y	13	cardiothoracic	2011-01-18 15:35:59	ordinary frozen plasma	230910011084	O	+	1.5	U
2011	11000065	F	39y	13	cardiothoracic	2011-01-18 15:35:59	RBC	230910017835	O	+	1	U
2011	11002199	M	34y	38	gastroenterology	2011-01-18 16:22:46	RBC	230910018791	B	+	2	U
2011	10040589	F	41y	16	burn, plastic, pediatric surgery	2011-01-18 16:47:49	fresh frozen plasma	230910013944	A	+	1	U
2011	10040589	F	41y	16	burn, plastic, pediatric surgery	2011-01-18 16:47:49	fresh frozen plasma	230910013951	A	+	1	U
2011	10040589	F	41y	16	burn, plastic, pediatric surgery	2011-01-18 16:47:49	fresh frozen plasma	230910013940	A	+	2	U
2011	11002433	M	42y	12	hematology, rheumatology, immunology	2011-01-18 18:45:13	RBC	230910018598	O	+	1.5	U
2011	11002284	F	51y	ICU-5	gastroenterology	2011-01-18 19:27:28	fresh frozen plasma	230910017782	B	+	2	U
2011	11002284	F	51y	ICU-5	gastroenterology	2011-01-18 19:27:28	fresh frozen plasma	230910017905	B	+	2	U
2011	11001077	M	60y	3	ICU	2011-01-18 21:32:21	RBC	230910017911	O	+	1.5	U
2011	11000065	F	39y	13	cardiothoracic	2011-01-18 21:57:09	fresh frozen plasma	230910013389	O	+	1	U
2011	11000065	F	39y	13	cardiothoracic	2011-01-18 21:57:09	fresh frozen plasma	230910013210	O	+	1	U
2011	11000065	F	39y	13	cardiothoracic	2011-01-18 21:57:09	fresh frozen plasma	230910013382	O	+	1	U
2011	10044617	M	68y	31	rehabilitation	2011-01-19 01:23:43	fresh frozen plasma	230910012512	O	+	1.5	U
2011	10044617	M	68y	31	rehabilitation	2011-01-19 01:23:43	fresh frozen plasma	230910013397	O	+	1.5	U
2011	10044617	M	68y	31	rehabilitation	2011-01-19 01:23:43	fresh frozen plasma	230910013392	O	+	1	U
2011	11000065	F	39y	13	cardiothoracic	2011-01-19 02:15:36	fresh frozen plasma	230910013413	O	+	1	U
2011	11000065	F	39y	13	cardiothoracic	2011-01-19 02:15:36	fresh frozen plasma	230910012924	O	+	1	U
2011	11000065	F	39y	13	cardiothoracic	2011-01-19 02:15:36	fresh frozen plasma	230910014285	O	+	1	U
2011	11001648	M	36y	+03	gastroenterology	2011-01-19 09:26:57	ordinary frozen plasma	230911010351	B	+	1	U
2011	11001648	M	36y	+03	gastroenterology	2011-01-19 09:26:57	fresh frozen plasma	230910012858	B	+	1	U
2011	11001343	M	25y	39	cardiothoracic	2011-01-19 09:35:22	RBC	230911010167	A	+	1.5	U
2011	11001343	M	25y	39	cardiothoracic	2011-01-19 09:35:22	fresh frozen plasma	230910015382	A	+	1	U
2011	11001343	M	25y	39	cardiothoracic	2011-01-19 09:35:22	fresh frozen plasma	230910013937	A	+	1	U
2011	11001343	M	25y	39	cardiothoracic	2011-01-19 09:35:22	fresh frozen plasma	230910015389	A	+	1	U
2011	11000015	F	41y	50	gastroenterology	2011-01-19 10:31:52	ordinary frozen plasma	230910015465	B	+	1	U
2011	11000015	F	41y	50	gastroenterology	2011-01-19 10:31:52	fresh frozen plasma	230910012372	B	+	1	U
2011	10036541	M	41y	9	Breast, burn, pediatric surgery	2011-01-19 10:35:22	ordinary frozen plasma	230911010307	B	+	2	U
2011	10036541	M	41y	9	Breast, burn, pediatric surgery	2011-01-19 10:35:22	ordinary frozen plasma	230911010303	B	+	2	U
2011	10036541	M	41y	9	Breast, burn, pediatric surgery	2011-01-19 10:35:22	fresh frozen plasma	230910018594	B	+	2	U
2011	SX1100000324	F	48y	11000052	clinic	2011-01-19 10:37:27	fresh frozen plasma	230910015394	A	+	1	U
2011	SX1100000324	F	48y	11000052	clinic	2011-01-19 10:37:27	fresh frozen plasma	230910015393	A	+	1	U
2011	SX1100000316	F	45y	11000023	infectious	2011-01-19 10:42:41	ordinary frozen plasma	230910005382	B	+	2	U
2011	11001745	M	79y	43	general surgery	2011-01-19 10:46:02	ordinary frozen plasma	230910010767	O	+	1	U
2011	11001745	M	79y	43	general surgery	2011-01-19 10:46:02	fresh frozen plasma	230910013545	O	+	1	U
2011	11002325	F	28y	34	cardiothoracic	2011-01-19 11:02:04	fresh frozen plasma	230910013821	B	+	1	U
2011	11002325	F	28y	34	cardiothoracic	2011-01-19 11:02:04	fresh frozen plasma	230910014941	B	+	1	U
2011	11002284	F	51y	ICU-5	gastroenterology	2011-01-19 15:09:22	fresh frozen plasma	230910015971	B	+	1	U
2011	11002284	F	51y	ICU-5	gastroenterology	2011-01-19 15:09:22	ordinary frozen plasma	230910013889	B	+	1	U
2011	11002284	F	51y	ICU-5	gastroenterology	2011-01-19 15:09:22	fresh frozen plasma	230910013933	B	+	1	U
2011	11002284	F	51y	ICU-5	gastroenterology	2011-01-19 15:09:22	ordinary frozen plasma	230910015436	B	+	1	U
2011	11002575	M	33y	52	hepatobiliary	2011-01-19 15:43:29	RBC	230910017109	A	+	1	U
2011	11002575	M	33y	52	hepatobiliary	2011-01-19 15:43:29	RBC	230910017110	A	+	1	U
2011	11001960	M	51y	29	urological	2011-01-19 15:45:12	RBC	230910017782	B	+	2	U
2011	11002575	M	33y	52	hepatobiliary	2011-01-19 16:16:26	RBC	230911010179	A	+	2	U
2011	11002575	M	33y	52	hepatobiliary	2011-01-19 16:16:26	RBC	230910018324	A	+	2	U
2011	10044554	M	56y	ICU-12	cardiothoracic	2011-01-19 16:37:58	RBC	230910018838	B	+	1.5	U
2011	11001960	M	51y	29	urological	2011-01-19 16:39:15	fresh frozen plasma	230910017779	B	+	2	U
2011	11001960	M	51y	29	urological	2011-01-19 16:39:15	fresh frozen plasma	230910017575	B	+	1	U
2011	11001960	M	51y	29	urological	2011-01-19 16:39:15	fresh frozen plasma	230910015865	B	+	1	U
2011	11001960	M	51y	29	urological	2011-01-19 16:39:15	RBC	230910018883	B	+	1.5	U
2011	11000015	F	41y	50	gastroenterology	2011-01-19 16:56:34	RBC	230910018863	B	+	1.5	U
2011	11002466	F	21y	44	obstetrics	2011-01-19 17:05:42	RBC	230910003870	O	+	1.5	U
2011	11002578	F	16y	55	gynecology	2011-01-19 17:50:35	RBC	230910017888	O	+	1.5	U
2011	11002578	F	16y	55	gynecology	2011-01-19 17:50:35	RBC	230911010474	O	+	1.5	U
2011	11000065	F	39y	13	cardiothoracic	2011-01-19 18:03:36	fresh frozen plasma	230910012315	O	+	0.5	U
2011	11000065	F	39y	13	cardiothoracic	2011-01-19 18:03:36	fresh frozen plasma	230910009155	O	+	1.5	U
2011	11000015	F	41y	50	gastroenterology	2011-01-19 18:44:30	RBC	230911010312	B	+	2	U
2011	11000065	F	39y	13	cardiothoracic	2011-01-19 18:45:46	RBC	230910018885	O	+	1.5	U
2011	11001960	M	51y	29	urological	2011-01-19 18:59:15	RBC	230910018868	B	+	2	U
2011	11001960	M	51y	29	urological	2011-01-19 18:59:15	fresh frozen plasma	230910013938	B	+	1	U
2011	11001960	M	51y	29	urological	2011-01-19 18:59:15	fresh frozen plasma	230910012066	B	+	1	U
2011	11002575	M	33y	52	hepatobiliary	2011-01-19 19:57:17	RBC	230911010270	A	+	1.5	U
2011	11002575	M	33y	52	hepatobiliary	2011-01-19 19:57:17	fresh frozen plasma	230910013930	A	+	1	U
2011	11002575	M	33y	52	hepatobiliary	2011-01-19 19:57:17	fresh frozen plasma	230910015404	A	+	1	U
2011	11002575	M	33y	52	hepatobiliary	2011-01-19 19:57:17	fresh frozen plasma	230910015425	A	+	2	U
2011	11001975	F	61y	32	hematology, rheumatology, immunology	2011-01-19 20:04:31	single donor platelet	230910003492	O	+	1	U
2011	10043247	F	33y	1	hematology, rheumatology, immunology	2011-01-19 20:10:55	manually condensed platelet	230910017923	O	+	1	U
2011	10043247	F	33y	1	hematology, rheumatology, immunology	2011-01-19 20:10:55	manually condensed platelet	230910017934	O	+	1	U
2011	10043247	F	33y	1	hematology, rheumatology, immunology	2011-01-19 20:10:55	manually condensed platelet	230910018636	O	+	2	U
2011	10043247	F	33y	1	hematology, rheumatology, immunology	2011-01-19 20:10:55	manually condensed platelet	230910003498	O	+	2	U
2011	10043247	F	33y	1	hematology, rheumatology, immunology	2011-01-19 20:10:55	manually condensed platelet	230910018638	O	+	2	U
2011	10043247	F	33y	1	hematology, rheumatology, immunology	2011-01-19 20:10:55	manually condensed platelet	230910018635	O	+	2	U
2011	11002492	M	51y	50	hepatobiliary	2011-01-19 20:26:51	RBC	230911010368	B	+	1.5	U
2011	11002022	M	47y	55	general surgery	2011-01-19 20:30:03	RBC	230910018391	A	+	1	U
2011	11002022	M	47y	55	general surgery	2011-01-19 20:30:03	RBC	230910018373	A	+	1	U
2011	11001911	F	81y	4	general surgery	2011-01-19 20:31:53	fresh frozen plasma	230910015395	A	+	2	U
2011	11001911	F	81y	4	general surgery	2011-01-19 20:31:53	ordinary frozen plasma	230910016431	A	+	2	U
2011	11002575	M	33y	52	hepatobiliary	2011-01-19 22:22:31	cryoprecipitate	230910015595	A	+	1	U
2011	11002575	M	33y	52	hepatobiliary	2011-01-19 22:22:31	cryoprecipitate	230910014688	A	+	1	U
2011	11002575	M	33y	52	hepatobiliary	2011-01-19 22:22:31	cryoprecipitate	230910015579	A	+	1	U
2011	11002575	M	33y	52	hepatobiliary	2011-01-19 22:22:31	cryoprecipitate	230910013928	A	+	1	U
2011	11002575	M	33y	52	hepatobiliary	2011-01-19 22:22:31	cryoprecipitate	230910013905	A	+	1	U
2011	11002575	M	33y	52	hepatobiliary	2011-01-19 22:22:31	cryoprecipitate	230910017339	A	+	1	U
2011	11002575	M	33y	52	hepatobiliary	2011-01-19 22:22:31	cryoprecipitate	230910013597	A	+	1	U
2011	11002575	M	33y	52	hepatobiliary	2011-01-19 22:22:31	cryoprecipitate	230910014594	A	+	1	U
2011	11002575	M	33y	52	hepatobiliary	2011-01-19 22:22:31	cryoprecipitate	230910014616	A	+	1	U
2011	11002575	M	33y	52	hepatobiliary	2011-01-19 22:22:31	cryoprecipitate	230910014770	A	+	1	U
2011	11001343	M	25y	39	cardiothoracic	2011-01-19 23:15:28	fresh frozen plasma	230910015433	A	+	2	U
2011	11001902	F	31y	19	general surgery	2011-01-20 09:20:33	RBC	230910018602	O	+	1.5	U
2011	11002575	M	33y	52	hepatobiliary	2011-01-20 09:37:51	RBC	230910018764	A	+	2	U
2011	11002575	M	33y	52	hepatobiliary	2011-01-20 09:37:51	fresh frozen plasma	230910015412	A	+	1	U
2011	11002575	M	33y	52	hepatobiliary	2011-01-20 09:37:51	fresh frozen plasma	230910009302	A	+	1	U
2011	11002575	M	33y	52	hepatobiliary	2011-01-20 09:37:51	fresh frozen plasma	230910015406	A	+	1	U
2011	11002575	M	33y	52	hepatobiliary	2011-01-20 09:37:51	fresh frozen plasma	230910009949	A	+	1	U
2011	SX1100000322	M	44y	11000046	infectious	2011-01-20 10:24:35	fresh frozen plasma	230910017685	O	+	2	U
2011	SX1100000324	F	48y	11000052	clinic	2011-01-20 10:26:43	fresh frozen plasma	230910013952	A	+	1	U
2011	SX1100000324	F	48y	11000052	clinic	2011-01-20 10:26:43	fresh frozen plasma	230910015416	A	+	1	U
2011	SX1100000316	F	45y	11000023	infectious	2011-01-20 10:28:39	ordinary frozen plasma	230910016840	B	+	2	U
2011	11002631	M	41y	10	gastroenterology	2011-01-20 10:32:38	RBC	230910017721	AB	+	2	U
2011	11001911	F	81y	4	general surgery	2011-01-20 10:55:31	fresh frozen plasma	230910012933	A	+	1.5	U
2011	11001911	F	81y	4	general surgery	2011-01-20 10:55:31	fresh frozen plasma	230910008055	A	+	1	U
2011	11001911	F	81y	4	general surgery	2011-01-20 10:55:31	ordinary frozen plasma	230910010439	A	+	0.5	U
2011	11001648	M	36y	+03	gastroenterology	2011-01-20 11:40:55	RBC	230910018898	B	+	1	U
2011	11002199	M	34y	38	gastroenterology	2011-01-20 11:59:25	RBC	230910018891	B	+	2	U
2011	11001343	M	25y	+8	ICU	2011-01-20 15:10:03	fresh frozen plasma	230910012350	A	+	1	U
2011	11001343	M	25y	+8	ICU	2011-01-20 15:10:03	fresh frozen plasma	230910000166	A	+	1	U
2011	11002284	F	51y	ICU-4	gastroenterology	2011-01-20 15:14:13	ordinary frozen plasma	230911010302	B	+	2	U
2011	11002693	F	73y	2	hematology, rheumatology, immunology	2011-01-20 15:26:50	RBC	230911010178	A	+	2	U
2011	11002211	F	68y	27	general medicine	2011-01-20 15:27:46	RBC	230910018776	A	+	1.5	U
2011	11000416	M	65y	16	hematology, rheumatology, immunology	2011-01-20 15:36:59	RBC	230911010483	O	+	2	U
2011	11002578	F	16y	55	gynecology	2011-01-20 16:54:06	RBC	230910018621	O	+	1.5	U
2011	11002022	M	47y	55	general surgery	2011-01-20 17:03:24	RBC	230911010258	A	+	2	U
2011	11002284	F	51y	ICU-4	gastroenterology	2011-01-20 19:29:30	manually condensed platelet	230910018653	B	+	2	U
2011	11002284	F	51y	ICU-4	gastroenterology	2011-01-20 19:29:30	manually condensed platelet	230910017949	B	+	2	U
2011	11002284	F	51y	ICU-4	gastroenterology	2011-01-20 19:29:30	manually condensed platelet	230910018645	B	+	1	U
2011	11002284	F	51y	ICU-4	gastroenterology	2011-01-20 19:29:30	manually condensed platelet	230910018660	B	+	2	U
2011	11002284	F	51y	ICU-4	gastroenterology	2011-01-20 19:29:30	manually condensed platelet	230910018651	B	+	1	U
2011	11002284	F	51y	ICU-4	gastroenterology	2011-01-20 19:29:30	manually condensed platelet	230910017964	B	+	2	U
2011	11002753	M	18y	35	hematology, rheumatology, immunology	2011-01-20 19:47:23	fresh frozen plasma	230910018998	O	+	1	U
2011	11002753	M	18y	35	hematology, rheumatology, immunology	2011-01-20 19:47:23	fresh frozen plasma	230910017693	O	+	1	U
2011	11002753	M	18y	35	hematology, rheumatology, immunology	2011-01-20 19:47:23	fresh frozen plasma	230910018916	O	+	1	U
2011	11002753	M	18y	35	hematology, rheumatology, immunology	2011-01-20 19:47:23	fresh frozen plasma	230910018921	O	+	1	U
2011	11002753	M	18y	35	hematology, rheumatology, immunology	2011-01-20 19:47:23	fresh frozen plasma	230910017686	O	+	2	U
2011	11002492	M	51y	50	hepatobiliary	2011-01-20 19:50:08	RBC	230911010525	B	+	1.5	U
2011	10044554	M	56y	ICU-12	cardiothoracic	2011-01-20 19:51:23	RBC	230911010430	B	+	1	U
2011	10044554	M	56y	ICU-12	cardiothoracic	2011-01-20 19:51:23	RBC	230910018605	B	+	1	U
2011	10044554	M	56y	ICU-12	cardiothoracic	2011-01-20 20:11:24	fresh frozen plasma	230910018332	B	+	0.5	U
2011	10044554	M	56y	ICU-12	cardiothoracic	2011-01-20 20:11:24	ordinary frozen plasma	230910017875	B	+	1.5	U
2011	11002757	M	17y	+7	cardiothoracic	2011-01-20 21:09:56	RBC	230910018754	A	+	2	U
2011	11002757	M	17y	+7	cardiothoracic	2011-01-20 21:09:56	RBC	230911010186	A	+	1.5	U
2011	11002757	M	17y	+7	cardiothoracic	2011-01-21 00:27:48	RBC	230910018845	A	+	1	U
2011	11002757	M	17y	+7	cardiothoracic	2011-01-21 00:27:48	RBC	230910017049	A	+	1.5	U
2011	11002757	M	17y	+7	cardiothoracic	2011-01-21 00:33:44	fresh frozen plasma	230910013953	A	+	1	U
2011	11002757	M	17y	+7	cardiothoracic	2011-01-21 00:33:44	fresh frozen plasma	230910015349	A	+	1	U
2011	11002757	M	17y	+7	cardiothoracic	2011-01-21 00:33:44	fresh frozen plasma	230910015350	A	+	1	U
2011	11002757	M	17y	+7	cardiothoracic	2011-01-21 00:33:44	fresh frozen plasma	230910013943	A	+	1	U
2011	11002757	M	17y	+7	cardiothoracic	2011-01-21 01:27:56	RBC	230910017044	A	+	1	U
2011	11002757	M	17y	+7	cardiothoracic	2011-01-21 01:27:56	RBC	230910018855	A	+	1	U
2011	11002757	M	17y	+7	cardiothoracic	2011-01-21 01:27:56	RBC	230910018844	A	+	1	U
2011	11002757	M	17y	+7	cardiothoracic	2011-01-21 07:27:17	ordinary frozen plasma	230910015372	A	+	2	U
2011	11002022	M	47y	55	general surgery	2011-01-21 09:40:29	RBC	230911010166	A	+	2	U
2011	SX1100000322	M	44y	11000046	infectious	2011-01-21 10:18:11	fresh frozen plasma	230910018996	O	+	1	U
2011	SX1100000322	M	44y	11000046	infectious	2011-01-21 10:18:11	fresh frozen plasma	230910018972	O	+	1	U
2011	11002575	M	33y	52	hepatobiliary	2011-01-21 10:30:04	fresh frozen plasma	230910013980	A	+	1.5	U
2011	11002575	M	33y	52	hepatobiliary	2011-01-21 10:30:04	fresh frozen plasma	230910013964	A	+	1.5	U
2011	11002575	M	33y	52	hepatobiliary	2011-01-21 10:30:04	fresh frozen plasma	230910015324	A	+	1	U
2011	11001902	F	31y	19	general surgery	2011-01-21 10:34:02	ordinary frozen plasma	230911010059	O	+	2	U
2011	11001902	F	31y	19	general surgery	2011-01-21 10:34:02	ordinary frozen plasma	230910011771	O	+	1	U
2011	11001902	F	31y	19	general surgery	2011-01-21 10:34:02	fresh frozen plasma	230910018924	O	+	1	U
2011	11002812	M	70y	15	gastroenterology	2011-01-21 11:08:20	RBC	230910018326	A	+	2	U
2011	11002753	M	18y	35	hematology, rheumatology, immunology	2011-01-21 11:37:07	fresh frozen plasma	230910018917	O	+	1	U
2011	11002753	M	18y	35	hematology, rheumatology, immunology	2011-01-21 11:37:07	fresh frozen plasma	230910018973	O	+	1	U
2011	11002753	M	18y	35	hematology, rheumatology, immunology	2011-01-21 11:37:07	fresh frozen plasma	230910018989	O	+	1	U
2011	11002753	M	18y	35	hematology, rheumatology, immunology	2011-01-21 11:37:07	fresh frozen plasma	230910018919	O	+	1	U
2011	11002753	M	18y	35	hematology, rheumatology, immunology	2011-01-21 11:37:07	fresh frozen plasma	230910018914	O	+	1	U
2011	11002753	M	18y	35	hematology, rheumatology, immunology	2011-01-21 11:37:07	fresh frozen plasma	230910018913	O	+	1	U
2011	11002284	F	51y	ICU-4	gastroenterology	2011-01-21 11:42:38	RBC	230910018588	B	+	1	U
2011	11002284	F	51y	ICU-4	gastroenterology	2011-01-21 11:42:38	RBC	230911010378	B	+	1	U
2011	11002312	F	12y	5	cardiothoracic	2011-01-21 12:58:20	RBC	230911010446	B	+	1	U
2011	11002312	F	12y	5	cardiothoracic	2011-01-21 12:58:20	fresh frozen plasma	230910003871	B	+	2	U
2011	11002312	F	12y	5	cardiothoracic	2011-01-21 12:58:20	fresh frozen plasma	230910012250	B	+	1	U
2011	11002312	F	12y	5	cardiothoracic	2011-01-21 12:58:41	whole blood	230911010366	B	+	2	U
2011	10044554	M	56y	ICU-12	cardiothoracic	2011-01-21 15:18:18	fresh frozen plasma	230910014752	B	+	1.5	U
2011	10044554	M	56y	ICU-12	cardiothoracic	2011-01-21 15:18:18	fresh frozen plasma	230910014872	B	+	0.5	U
2011	10044554	M	56y	ICU-12	cardiothoracic	2011-01-21 15:18:18	fresh frozen plasma	230910018756	B	+	0.5	U
2011	10044554	M	56y	ICU-12	cardiothoracic	2011-01-21 15:18:18	fresh frozen plasma	230910018323	B	+	0.5	U
2011	10046068	M	70y	icu-9	respiratory	2011-01-21 17:24:21	RBC	230911010319	A	+	2	U
2011	11002312	F	12y	5	cardiothoracic	2011-01-21 18:04:34	RBC	230910017890	B	+	1	U
2011	11002312	F	12y	5	cardiothoracic	2011-01-21 18:04:34	fresh frozen plasma	230910018595	B	+	2	U
2011	11002892	F	39y	40	gynecology	2011-01-21 19:49:38	RBC	230911010264	A	+	2	U
2011	11002358	F	41y	49	gynecology	2011-01-21 19:52:02	RBC	230911010673	O	+	1.5	U
2011	11000416	M	65y	16	hematology, rheumatology, immunology	2011-01-21 20:05:58	RBC	230910018813	O	+	2	U
2011	11002896	M	39y	18	cardiothoracic	2011-01-21 21:18:30	RBC	230910018886	O	+	2	U
2011	11002394	F	36y	26	hematology, rheumatology, immunology	2011-01-22 09:44:44	RBC	230910015155	B	+	2	U
2011	11002211	F	68y	27	general medicine	2011-01-22 10:20:05	fresh frozen plasma	230910014257	A	+	1.5	U
2011	11002211	F	68y	27	general medicine	2011-01-22 10:20:05	fresh frozen plasma	230910017648	A	+	0.5	U
2011	11002855	F	1y	20	hematology, rheumatology, immunology	2011-01-22 10:32:26	RBC	230910018618	B	+	1	U
2011	11002753	M	18y	35	hematology, rheumatology, immunology	2011-01-22 10:34:45	fresh frozen plasma	230910018999	O	+	1	U
2011	11002753	M	18y	35	hematology, rheumatology, immunology	2011-01-22 10:34:45	fresh frozen plasma	230910018978	O	+	1	U
2011	11002753	M	18y	35	hematology, rheumatology, immunology	2011-01-22 10:34:45	fresh frozen plasma	230910018930	O	+	1	U
2011	11002753	M	18y	35	hematology, rheumatology, immunology	2011-01-22 10:34:45	fresh frozen plasma	230910018918	O	+	1	U
2011	11002753	M	18y	35	hematology, rheumatology, immunology	2011-01-22 10:34:45	fresh frozen plasma	230910018931	O	+	1	U
2011	11002753	M	18y	35	hematology, rheumatology, immunology	2011-01-22 10:34:45	fresh frozen plasma	230910018975	O	+	1	U
2011	11002312	F	12y	5	cardiothoracic	2011-01-22 10:39:17	fresh frozen plasma	230910017907	B	+	1	U
2011	11002312	F	12y	5	cardiothoracic	2011-01-22 10:39:17	ordinary frozen plasma	230911010467	B	+	1	U
2011	SX1100000322	M	44y	11000046	infectious	2011-01-22 10:41:45	ordinary frozen plasma	230911010055	O	+	2	U
2011	11001911	F	81y	4	general surgery	2011-01-22 11:04:53	RBC	230911010171	A	+	2	U
2011	11002081	F	61y	Z7	neurosurgery	2011-01-22 11:13:38	RBC	230910018997	A	+	2	U
2011	11002604	F	30y	icu-6	respiratory	2011-01-22 11:14:59	RBC	230910017913	O	+	1	U
2011	11002604	F	30y	icu-6	respiratory	2011-01-22 11:14:59	RBC	230910017901	O	+	1	U
2011	11002284	F	51y	ICU-4	gastroenterology	2011-01-22 11:16:13	RBC	230910017885	B	+	1.5	U
2011	10044554	M	56y	ICU-12	cardiothoracic	2011-01-22 11:18:35	fresh frozen plasma	230910015155	B	+	2	U
2011	10044554	M	56y	ICU-12	cardiothoracic	2011-01-22 11:18:35	fresh frozen plasma	230910018588	B	+	1	U
2011	11002217	M	19y	28	hematology, rheumatology, immunology	2011-01-22 11:21:11	RBC	230911010404	B	+	2	U
2011	SX1100000325	F	57y	11000019	infectious	2011-01-22 11:37:52	ordinary frozen plasma	230911010261	A	+	1.5	U
2011	SX1100000325	F	57y	11000019	infectious	2011-01-22 11:37:52	fresh frozen plasma	230910017324	A	+	0.5	U
2011	11001960	M	51y	29	urological	2011-01-22 11:45:57	RBC	230910018866	B	+	2	U
2011	11002081	F	61y	Z7	neurosurgery	2011-01-22 21:53:11	RBC	230911010249	A	+	2	U
2011	11002753	M	18y	35	hematology, rheumatology, immunology	2011-01-23 10:41:17	fresh frozen plasma	230910015956	O	+	1	U
2011	11002753	M	18y	35	hematology, rheumatology, immunology	2011-01-23 10:41:17	fresh frozen plasma	230910012826	O	+	1	U
2011	11002753	M	18y	35	hematology, rheumatology, immunology	2011-01-23 10:41:17	fresh frozen plasma	230910013766	O	+	1	U
2011	11002753	M	18y	35	hematology, rheumatology, immunology	2011-01-23 10:41:17	fresh frozen plasma	230910015620	O	+	1	U
2011	11002753	M	18y	35	hematology, rheumatology, immunology	2011-01-23 10:41:17	fresh frozen plasma	230910012357	O	+	0.5	U
2011	11002753	M	18y	35	hematology, rheumatology, immunology	2011-01-23 10:41:17	fresh frozen plasma	230910014478	O	+	0.5	U
2011	11000416	M	65y	16	hematology, rheumatology, immunology	2011-01-23 10:46:48	RBC	230911010482	O	+	2	U
2011	11003026	M	40y	2	hematology, rheumatology, immunology	2011-01-23 11:13:17	RBC	230911010427	O	+	2	U
2011	11002081	F	61y	+3	ICU	2011-01-23 11:42:44	RBC	230911010298	A	+	1.5	U
2011	10044554	M	56y	ICU+8	cardiothoracic	2011-01-23 11:46:35	fresh frozen plasma	230910018684	B	+	1	U
2011	10044554	M	56y	ICU+8	cardiothoracic	2011-01-23 11:46:35	fresh frozen plasma	230910018671	B	+	1	U
2011	10044554	M	56y	ICU+8	cardiothoracic	2011-01-23 11:46:35	fresh frozen plasma	230910018695	B	+	1	U
2011	11002492	M	51y	50	hepatobiliary	2011-01-23 11:48:10	RBC	230910003891	B	+	1.5	U
2011	11001402	M	77y	+36	neurology	2011-01-23 15:24:50	RBC	230911010402	O	+	1.5	U
2011	10045023	M	74y	30	cardiovascular	2011-01-23 15:27:06	RBC	230911010665	O	+	1.5	U
2011	11001922	M	64y	40	cardiothoracic	2011-01-23 16:33:54	RBC	230911010154	A	+	2	U
2011	11002994	M	74y	ICU+8	Nephrology	2011-01-23 19:21:18	fresh frozen plasma	230910013946	O	+	2	U
2011	11002994	M	74y	ICU+8	Nephrology	2011-01-23 19:21:18	fresh frozen plasma	230910014561	O	+	2	U
2011	11002994	M	74y	ICU+8	Nephrology	2011-01-23 19:21:18	RBC	230911010506	O	+	2	U
2011	10044554	M	56y	ICU+8	cardiothoracic	2011-01-23 19:25:32	RBC	230910017892	B	+	2	U
2011	10044554	M	56y	ICU+8	cardiothoracic	2011-01-23 19:25:32	fresh frozen plasma	230910003866	B	+	1.5	U
2011	10044554	M	56y	ICU+8	cardiothoracic	2011-01-23 19:25:32	fresh frozen plasma	230910018664	B	+	1.5	U
2011	11002560	M	57y	51	joint surgery	2011-01-23 21:57:36	RBC	230910017051	A	+	1.5	U
2011	11002560	M	57y	51	joint surgery	2011-01-23 21:57:36	RBC	230911010338	A	+	1.5	U
2011	11002604	F	30y	icu-6	respiratory	2011-01-23 22:13:04	RBC	230910003878	O	+	2	U
2011	11003092	M	46y	01	gastroenterology	2011-01-23 22:22:13	RBC	230911010401	O	+	2	U
2011	11003100	M	50y	30	hepatobiliary	2011-01-23 23:19:26	RBC	230911010310	A	+	1	U
2011	11003100	M	50y	30	hepatobiliary	2011-01-23 23:19:26	RBC	230910018783	A	+	1	U
2011	10044554	M	56y	ICU-12	cardiothoracic	2011-01-23 23:25:22	RBC	230911010415	B	+	2	U
2011	10044554	M	56y	ICU-12	cardiothoracic	2011-01-23 23:25:22	cryoprecipitate	230910015986	B	+	1	U
2011	10044554	M	56y	ICU-12	cardiothoracic	2011-01-23 23:25:22	cryoprecipitate	230910015596	B	+	1	U
2011	10044554	M	56y	ICU-12	cardiothoracic	2011-01-23 23:25:22	cryoprecipitate	230910014589	B	+	1	U
2011	10044554	M	56y	ICU-12	cardiothoracic	2011-01-23 23:25:22	cryoprecipitate	230910014415	B	+	1	U
2011	10044554	M	56y	ICU-12	cardiothoracic	2011-01-23 23:25:22	cryoprecipitate	230910015905	B	+	1	U
2011	10044554	M	56y	ICU-12	cardiothoracic	2011-01-23 23:25:22	cryoprecipitate	230910015998	B	+	1	U
2011	10044554	M	56y	ICU-12	cardiothoracic	2011-01-23 23:25:22	cryoprecipitate	230910012053	B	+	1	U
2011	10044554	M	56y	ICU-12	cardiothoracic	2011-01-23 23:25:22	cryoprecipitate	230910015622	B	+	1	U
2011	11002994	M	74y	ICU+8	Nephrology	2011-01-24 05:38:05	RBC	230911010661	O	+	2	U
2011	SX1100000322	M	44y	11000046	infectious	2011-01-24 10:19:54	fresh frozen plasma	230910015342	O	+	1	U
2011	SX1100000322	M	44y	11000046	infectious	2011-01-24 10:19:54	fresh frozen plasma	230910015402	O	+	1	U
2011	SX1100000316	F	45y	11000023	infectious	2011-01-24 10:22:44	ordinary frozen plasma	230911010544	B	+	2	U
2011	SX1100000325	F	57y	11000019	infectious	2011-01-24 10:25:29	ordinary frozen plasma	230910012515	A	+	1.5	U
2011	SX1100000325	F	57y	11000019	infectious	2011-01-24 10:25:29	fresh frozen plasma	230910012196	A	+	0.5	U
2011	11002702	M	9y	20	neurosurgery	2011-01-24 10:29:49	RBC	230910017785	A	+	1	U
2011	10044554	M	56y	ICU-12	cardiothoracic	2011-01-24 10:35:52	RBC	230911010664	B	+	1	U
2011	10044554	M	56y	ICU-12	cardiothoracic	2011-01-24 10:35:52	fresh frozen plasma	230910003474	B	+	2	U
2011	11002994	M	74y	ICU+8	Nephrology	2011-01-24 10:40:28	fresh frozen plasma	230910015388	O	+	1	U
2011	11002994	M	74y	ICU+8	Nephrology	2011-01-24 10:40:28	fresh frozen plasma	230910015343	O	+	1	U
2011	11002994	M	74y	ICU+8	Nephrology	2011-01-24 10:40:28	fresh frozen plasma	230910015422	O	+	1	U
2011	11002994	M	74y	ICU+8	Nephrology	2011-01-24 10:40:28	fresh frozen plasma	230910015337	O	+	1	U
2011	11002753	M	18y	35	hematology, rheumatology, immunology	2011-01-24 11:06:00	fresh frozen plasma	230910013886	O	+	2	U
2011	11002753	M	18y	35	hematology, rheumatology, immunology	2011-01-24 11:06:00	fresh frozen plasma	230910014559	O	+	2	U
2011	10036541	M	41y	9	Breast, burn, pediatric surgery	2011-01-24 11:08:37	ordinary frozen plasma	230911010295	B	+	2	U
2011	10036541	M	41y	9	Breast, burn, pediatric surgery	2011-01-24 11:08:37	fresh frozen plasma	230910018701	B	+	1	U
2011	10036541	M	41y	9	Breast, burn, pediatric surgery	2011-01-24 11:08:37	ordinary frozen plasma	230911010556	B	+	2	U
2011	11003144	F	61y	11	hematology, rheumatology, immunology	2011-01-24 11:12:24	RBC	230911010291	A	+	1.5	U
2011	11003144	F	61y	11	hematology, rheumatology, immunology	2011-01-24 11:12:24	RBC	230910011987	A	+	1.5	U
2011	11000416	M	65y	16	hematology, rheumatology, immunology	2011-01-24 11:14:36	RBC	230911010514	O	+	1.5	U
2011	11003184	M	61y	36	gastroenterology	2011-01-24 11:58:19	RBC	230911010522	B	+	2	U
2011	11002994	M	74y	ICU+8	Nephrology	2011-01-24 12:07:10	washed RBC	230910003498	O	+	2	U
2011	11002631	M	41y	10	gastroenterology	2011-01-24 15:21:57	whole blood	230910018345	AB	+	1	U
2011	11003230	M	23y	44	hematology, rheumatology, immunology	2011-01-24 16:06:14	RBC	230910017854	A	+	1	U
2011	11003230	M	23y	44	hematology, rheumatology, immunology	2011-01-24 16:06:14	RBC	230910017781	A	+	2	U
2011	10044957	M	71y	5	hematology, rheumatology, immunology	2011-01-24 17:03:39	RBC	230910018630	O	+	2	U
2011	11002344	M	35y	23	general surgery	2011-01-24 17:21:49	RBC	230911010330	A	+	2	U
2011	11002560	M	57y	51	joint surgery	2011-01-24 17:26:35	RBC	230911010322	A	+	2	U
2011	11002137	M	66y	41	general surgery	2011-01-24 18:54:10	RBC	230910003866	B	+	1.5	U
2011	11002137	M	66y	41	general surgery	2011-01-24 19:12:26	ordinary frozen plasma	230911010430	B	+	1	U
2011	11002137	M	66y	41	general surgery	2011-01-24 19:12:26	ordinary frozen plasma	230911010454	B	+	1	U
2011	11002137	M	66y	41	general surgery	2011-01-24 19:12:26	ordinary frozen plasma	230911010294	B	+	2	U
2011	11002909	M	52y	12	urological	2011-01-24 20:45:50	RBC	230910017909	O	+	2	U
2011	11003150	F	42y	37	hematology, rheumatology, immunology	2011-01-24 21:13:55	RBC	230910018824	A	+	2	U
2011	11000802	M	64y	38	general surgery	2011-01-24 21:45:32	RBC	230910018636	O	+	2	U
2011	11000802	M	64y	38	general surgery	2011-01-24 21:52:49	fresh frozen plasma	230910015430	O	+	1	U
2011	11000802	M	64y	38	general surgery	2011-01-24 21:52:49	fresh frozen plasma	230910015415	O	+	1	U
2011	11000802	M	64y	38	general surgery	2011-01-24 21:52:49	fresh frozen plasma	230910012242	O	+	2	U
2011	11002455	M	58y	19	hepatobiliary	2011-01-25 01:14:55	RBC	230911010497	O	+	2	U
2011	10044554	M	56y	ICU-12	cardiothoracic	2011-01-25 01:20:50	fresh frozen plasma	230910018645	B	+	0.5	U
2011	10044554	M	56y	ICU-12	cardiothoracic	2011-01-25 01:20:50	fresh frozen plasma	230910018653	B	+	1.5	U
2011	10043247	F	33y	1	hematology, rheumatology, immunology	2011-01-25 10:28:56	RBC	230910017919	O	+	2	U
2011	11003230	M	23y	44	hematology, rheumatology, immunology	2011-01-25 10:32:04	RBC	230910018815	A	+	1	U
2011	11003230	M	23y	44	hematology, rheumatology, immunology	2011-01-25 10:32:04	RBC	230910017851	A	+	1	U
2011	11002455	M	58y	19	hepatobiliary	2011-01-25 10:58:01	RBC	230911010507	O	+	1	U
2011	11002455	M	58y	19	hepatobiliary	2011-01-25 10:58:01	RBC	230910017038	O	-	1	U
2011	SX1100000322	M	44y	11000046	infectious	2011-01-25 10:59:09	fresh frozen plasma	230910017386	O	+	2	U
2011	10046068	M	70y	icu-9	respiratory	2011-01-25 11:11:16	RBC	230911010279	A	+	1.5	U
2011	10046068	M	70y	icu-9	respiratory	2011-01-25 11:11:16	fresh frozen plasma	230910017323	A	+	0.5	U
2011	10046068	M	70y	icu-9	respiratory	2011-01-25 11:11:16	ordinary frozen plasma	230910005359	A	+	1.5	U
2011	10046068	M	70y	icu-9	respiratory	2011-01-25 11:11:16	ordinary frozen plasma	230910017458	A	+	1.5	U
2011	10044554	M	56y	ICU-12	cardiothoracic	2011-01-25 11:16:18	fresh frozen plasma	230910017973	B	+	1.5	U
2011	10044554	M	56y	ICU-12	cardiothoracic	2011-01-25 11:16:18	fresh frozen plasma	230910017940	B	+	0.5	U
2011	10044554	M	56y	ICU-12	cardiothoracic	2011-01-25 11:16:18	fresh frozen plasma	230910017949	B	+	1	U
2011	11003144	F	61y	11	hematology, rheumatology, immunology	2011-01-25 11:17:40	RBC	230910017869	A	+	2	U
2011	11002994	M	74y	ICU+8	Nephrology	2011-01-25 11:37:24	fresh frozen plasma	230910014887	O	+	2	U
2011	11002994	M	74y	ICU+8	Nephrology	2011-01-25 11:37:24	fresh frozen plasma	230910014573	O	+	2	U
2011	11003059	M	44y	35	cardiothoracic	2011-01-25 17:01:04	whole blood	230911010408	O	+	2	U
2011	11003059	M	44y	35	cardiothoracic	2011-01-25 17:01:04	fresh frozen plasma	230910013942	O	+	1	U
2011	11003059	M	44y	35	cardiothoracic	2011-01-25 17:01:04	fresh frozen plasma	230910013849	O	+	1	U
2011	11003059	M	44y	35	cardiothoracic	2011-01-25 17:01:04	fresh frozen plasma	230910015317	O	+	1	U
2011	11003059	M	44y	35	cardiothoracic	2011-01-25 17:01:04	fresh frozen plasma	230910015336	O	+	1	U
2011	11002529	M	65y	1	oncology	2011-01-25 17:17:03	RBC	230911010490	O	+	1.5	U
2011	11001970	M	62y	18	urological	2011-01-25 17:36:26	RBC	230911010508	O	+	2	U
2011	11001970	M	62y	18	urological	2011-01-25 17:36:26	fresh frozen plasma	230910015424	O	+	1	U
2011	11001970	M	62y	18	urological	2011-01-25 17:36:26	fresh frozen plasma	230910013929	O	+	1	U
2011	11003059	M	44y	35	cardiothoracic	2011-01-25 18:55:27	whole blood	230910017803	O	+	1	U
2011	11003059	M	44y	35	cardiothoracic	2011-01-25 18:55:27	fresh frozen plasma	230910015413	O	+	1	U
2011	11003059	M	44y	35	cardiothoracic	2011-01-25 18:55:27	fresh frozen plasma	230910013949	O	+	1	U
2011	11003059	M	44y	35	cardiothoracic	2011-01-25 18:55:27	fresh frozen plasma	230910015386	O	+	1	U
2011	11003059	M	44y	35	cardiothoracic	2011-01-25 18:55:27	fresh frozen plasma	230910015418	O	+	1	U
2011	11002990	F	59y	+1	endocrinology	2011-01-25 19:07:38	fresh frozen plasma	230910013907	O	+	2	U
2011	11002990	F	59y	+1	endocrinology	2011-01-25 19:07:38	fresh frozen plasma	230910015387	O	+	2	U
2011	11001970	M	62y	18	urological	2011-01-25 20:00:19	fresh frozen plasma	230910012401	O	+	0.5	U
2011	11001970	M	62y	18	urological	2011-01-25 20:00:19	fresh frozen plasma	230910012358	O	+	0.5	U
2011	11001970	M	62y	18	urological	2011-01-25 20:00:19	fresh frozen plasma	230910014499	O	+	0.5	U
2011	11001970	M	62y	18	urological	2011-01-25 20:00:19	fresh frozen plasma	230910012361	O	+	0.5	U
2011	11001970	M	62y	18	urological	2011-01-25 20:00:19	fresh frozen plasma	230910012367	O	+	0.5	U
2011	11001970	M	62y	18	urological	2011-01-25 20:00:19	fresh frozen plasma	230910012371	O	+	0.5	U
2011	11001970	M	62y	18	urological	2011-01-25 20:00:19	fresh frozen plasma	230910012388	O	+	0.5	U
2011	11001970	M	62y	18	urological	2011-01-25 20:00:19	fresh frozen plasma	230910012342	O	+	0.5	U
2011	11003059	M	44y	35	cardiothoracic	2011-01-25 20:31:17	whole blood	230911010561	O	+	2	U
2011	11003059	M	44y	35	cardiothoracic	2011-01-25 21:25:56	manually condensed platelet	230910018441	O	+	1	U
2011	11003059	M	44y	35	cardiothoracic	2011-01-25 21:25:56	manually condensed platelet	230910015018	O	+	1	U
2011	11003059	M	44y	35	cardiothoracic	2011-01-25 21:25:56	manually condensed platelet	230910018511	O	+	1	U
2011	11003059	M	44y	35	cardiothoracic	2011-01-25 21:25:56	manually condensed platelet	230910018519	O	+	2	U
2011	11003059	M	44y	35	cardiothoracic	2011-01-25 21:25:56	manually condensed platelet	230910015025	O	+	1	U
2011	11003059	M	44y	35	cardiothoracic	2011-01-25 21:25:56	manually condensed platelet	230910018492	O	+	2	U
2011	11003059	M	44y	35	cardiothoracic	2011-01-25 21:25:56	manually condensed platelet	230910015019	O	+	1	U
2011	10044554	M	56y	ICU-12	cardiothoracic	2011-01-25 21:39:40	fresh frozen plasma	230910018699	B	+	2	U
2011	10044554	M	56y	ICU-12	cardiothoracic	2011-01-25 21:39:40	whole blood	230910015024	B	+	1	U
2011	10044554	M	56y	ICU-12	cardiothoracic	2011-01-25 21:39:40	whole blood	230910015020	B	+	1	U
2011	11002994	M	74y	ICU+8	Nephrology	2011-01-25 22:44:21	washed RBC	230910017965	O	+	1	U
2011	10044554	M	56y	ICU-12	cardiothoracic	2011-01-25 22:48:33	RBC	230910018642	B	+	1.5	U
2011	10044554	M	56y	ICU-12	cardiothoracic	2011-01-25 23:28:33	cryoprecipitate	230910014557	B	+	1	U
2011	10044554	M	56y	ICU-12	cardiothoracic	2011-01-25 23:28:33	cryoprecipitate	230910014494	B	+	1	U
2011	10044554	M	56y	ICU-12	cardiothoracic	2011-01-25 23:28:33	cryoprecipitate	230910012877	B	+	1	U
2011	10044554	M	56y	ICU-12	cardiothoracic	2011-01-25 23:28:33	cryoprecipitate	230910012853	B	+	1	U
2011	10044554	M	56y	ICU-12	cardiothoracic	2011-01-25 23:28:33	cryoprecipitate	230910014406	B	+	1	U
2011	10044554	M	56y	ICU-12	cardiothoracic	2011-01-25 23:28:33	cryoprecipitate	230910014778	B	+	1	U
2011	10044554	M	56y	ICU-12	cardiothoracic	2011-01-25 23:28:33	cryoprecipitate	230910014402	B	+	1	U
2011	10044554	M	56y	ICU-12	cardiothoracic	2011-01-25 23:28:33	cryoprecipitate	230910014224	B	+	1	U
2011	10044554	M	56y	ICU-12	cardiothoracic	2011-01-25 23:28:33	cryoprecipitate	230910015613	B	+	1	U
2011	10044554	M	56y	ICU-12	cardiothoracic	2011-01-25 23:28:33	cryoprecipitate	230910014819	B	+	1	U
2011	11003440	F	22y	47	obstetrics	2011-01-26 00:13:26	RBC	230910018639	B	+	1.5	U
2011	11003440	F	22y	47	obstetrics	2011-01-26 00:13:26	RBC	230911010370	B	+	1.5	U
2011	11003059	M	44y	35	cardiothoracic	2011-01-26 00:35:10	RBC	230910017966	O	+	2	U
2011	11003059	M	44y	35	cardiothoracic	2011-01-26 00:35:10	whole blood	230911010572	O	+	2	U
2011	11003059	M	44y	35	cardiothoracic	2011-01-26 00:54:47	fresh frozen plasma	230910018831	O	+	1	U
2011	11003059	M	44y	35	cardiothoracic	2011-01-26 00:54:47	fresh frozen plasma	230910017862	O	+	1	U
2011	11003059	M	44y	35	cardiothoracic	2011-01-26 00:54:47	fresh frozen plasma	230910018819	O	+	1	U
2011	11003059	M	44y	35	cardiothoracic	2011-01-26 00:54:47	fresh frozen plasma	230910014588	O	+	1	U
2011	11002770	F	35y	40	obstetrics	2011-01-26 09:27:57	RBC	230911010501	O	+	2	U
2011	11003144	F	61y	11	hematology, rheumatology, immunology	2011-01-26 10:06:41	RBC	230910018817	A	+	1.5	U
2011	SX1100000316	F	45y	11000023	infectious	2011-01-26 10:40:44	fresh frozen plasma	230910018672	B	+	1	U
2011	SX1100000316	F	45y	11000023	infectious	2011-01-26 10:40:44	ordinary frozen plasma	230911010446	B	+	1	U
2011	SX1100000326	M	62y	11000068	clinic	2011-01-26 10:44:51	fresh frozen plasma	230910017319	A	+	0.5	U
2011	SX1100000326	M	62y	11000068	clinic	2011-01-26 10:44:51	fresh frozen plasma	230910015996	A	+	1.5	U
2011	10046068	M	70y	icu-9	respiratory	2011-01-26 11:00:40	RBC	230911010335	A	+	2	U
2011	10044554	M	56y	ICU-12	cardiothoracic	2011-01-26 11:03:49	RBC	230911010405	B	+	2	U
2011	10044351	M	78y	icu-8	neurology	2011-01-26 11:34:32	RBC	230910017961	O	+	2	U
2011	11002990	F	59y	+1	endocrinology	2011-01-26 11:39:25	fresh frozen plasma	230910018894	O	+	1.5	U
2011	11002770	F	35y	40	obstetrics	2011-01-26 11:58:48	RBC	230911010484	O	+	1.5	U
2011	10044554	M	56y	ICU-12	cardiothoracic	2011-01-26 14:55:36	cryoprecipitate	230910013892	B	+	1	U
2011	10044554	M	56y	ICU-12	cardiothoracic	2011-01-26 14:55:36	cryoprecipitate	230910015419	B	+	1	U
2011	10044554	M	56y	ICU-12	cardiothoracic	2011-01-26 14:55:36	cryoprecipitate	230910015414	B	+	1	U
2011	10044554	M	56y	ICU-12	cardiothoracic	2011-01-26 14:55:36	cryoprecipitate	230910015458	B	+	1	U
2011	10044554	M	56y	ICU-12	cardiothoracic	2011-01-26 14:55:36	cryoprecipitate	230910013950	B	+	1	U
2011	10044554	M	56y	ICU-12	cardiothoracic	2011-01-26 14:55:36	cryoprecipitate	230910012077	B	+	1	U
2011	10044554	M	56y	ICU-12	cardiothoracic	2011-01-26 14:55:36	cryoprecipitate	230910012129	B	+	1	U
2011	10044554	M	56y	ICU-12	cardiothoracic	2011-01-26 14:55:36	cryoprecipitate	230910015291	B	+	1	U
2011	10044554	M	56y	ICU-12	cardiothoracic	2011-01-26 14:55:36	cryoprecipitate	230910012140	B	+	1	U
2011	10044554	M	56y	ICU-12	cardiothoracic	2011-01-26 14:55:36	cryoprecipitate	230910013893	B	+	1	U
2011	11003059	M	44y	ICU-10	cardiothoracic	2011-01-26 15:05:35	RBC	230910018648	O	+	1.5	U
2011	11003059	M	44y	ICU-10	cardiothoracic	2011-01-26 15:05:35	whole blood	230911010676	O	+	2	U
2011	SX1100000322	M	44y	11000046	infectious	2011-01-26 15:24:03	ordinary frozen plasma	230910016329	O	+	2	U
2011	10044554	M	56y	ICU-12	cardiothoracic	2011-01-26 16:05:35	RBC	230910018640	B	+	2	U
2011	11001064	F	64y	52	gastroenterology	2011-01-26 16:36:37	RBC	230910018654	O	+	2	U
2011	10045962	M	22y	22	hematology, rheumatology, immunology	2011-01-26 17:13:21	RBC	230910018645	B	+	1	U
2011	10045962	M	22y	22	hematology, rheumatology, immunology	2011-01-26 17:13:21	RBC	230910003884	B	+	1.5	U
2011	11000848	M	85y	+15	cardiovascular	2011-01-26 17:19:53	RBC	230911010418	B	+	1.5	U
2011	11001077	M	60y	5	ICU	2011-01-26 18:47:07	RBC	230910003468	O	+	1.5	U
2011	11002994	M	74y	ICU+8	Nephrology	2011-01-26 18:52:18	washed RBC	230911010548	O	+	2	U
2011	11002994	M	74y	ICU+8	Nephrology	2011-01-26 18:52:18	ordinary frozen plasma	230910016294	O	+	2	U
2011	11003530	M	26y	26	cardiothoracic	2011-01-26 19:52:34	RBC	230910018700	O	+	1.5	U
2011	11002604	F	30y	icu-6	respiratory	2011-01-26 20:40:57	RBC	230910003478	O	+	1.5	U
2011	11003059	M	44y	35	cardiothoracic	2011-01-27 09:07:43	fresh frozen plasma	230910014587	O	+	1	U
2011	11003059	M	44y	35	cardiothoracic	2011-01-27 09:07:43	fresh frozen plasma	230910018818	O	+	2	U
2011	11003059	M	44y	35	cardiothoracic	2011-01-27 09:07:43	fresh frozen plasma	230910012285	O	+	1	U
2011	SX1100000322	M	44y	11000046	infectious	2011-01-27 10:19:33	ordinary frozen plasma	230910016312	O	+	2	U
2011	10044957	M	71y	5	hematology, rheumatology, immunology	2011-01-27 10:39:55	RBC	230911010532	O	+	2	U
2011	11003026	M	40y	2	hematology, rheumatology, immunology	2011-01-27 10:42:07	RBC	230910018667	O	+	2	U
2011	11000848	M	85y	+15	cardiovascular	2011-01-27 10:48:00	ordinary frozen plasma	230911010378	B	+	1	U
2011	11000848	M	85y	+15	cardiovascular	2011-01-27 10:48:00	fresh frozen plasma	230910017964	B	+	1	U
2011	10040589	F	41y	16	burn, plastic, pediatric surgery	2011-01-27 10:58:01	fresh frozen plasma	230910015993	A	+	1.5	U
2011	10040589	F	41y	16	burn, plastic, pediatric surgery	2011-01-27 10:58:01	ordinary frozen plasma	230910016068	A	+	1.5	U
2011	10040589	F	41y	16	burn, plastic, pediatric surgery	2011-01-27 10:58:01	ordinary frozen plasma	230910016069	A	+	1.5	U
2011	11001807	M	73y	7	cardiothoracic	2011-01-27 11:09:42	ordinary frozen plasma	230911010340	A	+	1.5	U
2011	11001807	M	73y	7	cardiothoracic	2011-01-27 11:09:42	fresh frozen plasma	230910018949	A	+	0.5	U
2011	10046068	M	70y	icu-9	respiratory	2011-01-27 11:13:13	ordinary frozen plasma	230910016913	A	+	1.5	U
2011	10046068	M	70y	icu-9	respiratory	2011-01-27 11:13:13	fresh frozen plasma	230910017116	A	+	0.5	U
2011	10046068	M	70y	icu-9	respiratory	2011-01-27 11:13:13	fresh frozen plasma	230910018987	A	+	0.5	U
2011	10046068	M	70y	icu-9	respiratory	2011-01-27 11:13:13	fresh frozen plasma	230910017110	A	+	0.5	U
2011	10046068	M	70y	icu-9	respiratory	2011-01-27 11:13:13	fresh frozen plasma	230910014723	A	+	0.5	U
2011	10046068	M	70y	icu-9	respiratory	2011-01-27 11:13:13	fresh frozen plasma	230910017329	A	+	0.5	U
2011	11002994	M	74y	ICU+8	Nephrology	2011-01-27 11:17:12	ordinary frozen plasma	230910016340	O	+	2	U
2011	11002990	F	59y	2	ICU	2011-01-27 14:51:37	ordinary frozen plasma	230911010275	O	+	2	U
2011	10044554	M	56y	ICU-12	cardiothoracic	2011-01-27 14:56:09	fresh frozen plasma	230910018585	B	+	2	U
2011	10044554	M	56y	ICU-12	cardiothoracic	2011-01-27 14:56:09	fresh frozen plasma	230910018338	B	+	0.5	U
2011	10044554	M	56y	ICU-12	cardiothoracic	2011-01-27 14:56:09	RBC	230910003871	B	+	1.5	U
2011	11003059	M	44y	35	cardiothoracic	2011-01-27 15:31:59	RBC	230911010896	O	+	1.5	U
2011	11002529	M	65y	1	oncology	2011-01-27 15:33:55	RBC	230911010487	O	+	1.5	U
2011	11000063	M	94y	ICU-7	respiratory	2011-01-27 15:35:47	RBC	230910003012	O	+	1.5	U
2011	11002199	M	34y	13	urological	2011-01-27 16:17:10	RBC	230911010505	B	+	1.5	U
2011	11003184	M	61y	36	gastroenterology	2011-01-27 17:30:52	RBC	230910017916	B	+	2	U
2011	10040589	F	41y	16	burn, plastic, pediatric surgery	2011-01-27 17:37:51	RBC	230910018867	A	+	1	U
2011	10040589	F	41y	16	burn, plastic, pediatric surgery	2011-01-27 17:37:51	RBC	230910018860	A	+	1	U
2011	11002994	M	74y	ICU+8	Nephrology	2011-01-27 18:09:19	fresh frozen plasma	230910018836	O	+	1	U
2011	11002994	M	74y	ICU+8	Nephrology	2011-01-27 18:09:19	fresh frozen plasma	230910012286	O	+	1.5	U
2011	11002994	M	74y	ICU+8	Nephrology	2011-01-27 18:09:19	fresh frozen plasma	230910018880	O	+	0.5	U
2011	11002994	M	74y	ICU+8	Nephrology	2011-01-27 18:09:19	fresh frozen plasma	230910018864	O	+	1	U
2011	11002994	M	74y	ICU+8	Nephrology	2011-01-27 19:27:28	washed RBC	230910003869	O	+	1	U
2011	11002994	M	74y	ICU+8	Nephrology	2011-01-27 19:56:51	manually condensed platelet	230910015088	O	+	1	U
2011	11002994	M	74y	ICU+8	Nephrology	2011-01-27 19:56:51	manually condensed platelet	230910015093	O	+	1	U
2011	11002994	M	74y	ICU+8	Nephrology	2011-01-27 19:56:51	manually condensed platelet	230910015091	O	+	1	U
2011	11002994	M	74y	ICU+8	Nephrology	2011-01-27 19:56:51	manually condensed platelet	230910015104	O	+	1	U
2011	11002994	M	74y	ICU+8	Nephrology	2011-01-27 19:56:51	manually condensed platelet	230910015081	O	+	1	U
2011	11002994	M	74y	ICU+8	Nephrology	2011-01-27 19:56:51	manually condensed platelet	230910015079	O	+	1	U
2011	11002994	M	74y	ICU+8	Nephrology	2011-01-27 19:56:51	manually condensed platelet	230910015100	O	+	1	U
2011	11002994	M	74y	ICU+8	Nephrology	2011-01-27 19:56:51	manually condensed platelet	230910015083	O	+	1	U
2011	11002994	M	74y	ICU+8	Nephrology	2011-01-27 19:56:51	manually condensed platelet	230910015101	O	+	1	U
2011	11002994	M	74y	ICU+8	Nephrology	2011-01-27 19:56:51	manually condensed platelet	230910015092	O	+	1	U
2011	11001970	M	62y	18	urological	2011-01-27 21:09:15	RBC	230910018705	O	+	1	U
2011	11003059	M	44y	35	cardiothoracic	2011-01-27 23:22:18	RBC	230911010839	O	+	2	U
2011	11003700	M	18y	30	hepatobiliary	2011-01-28 03:31:03	RBC	230911010836	O	+	2	U
2011	11003700	M	18y	30	hepatobiliary	2011-01-28 03:31:03	fresh frozen plasma	230910014229	O	+	2	U
2011	11003700	M	18y	30	hepatobiliary	2011-01-28 03:31:03	fresh frozen plasma	230910014602	O	+	2	U
2011	10044554	M	56y	ICU-12	cardiothoracic	2011-01-28 05:01:09	RBC	230911010552	B	+	2	U
2011	10044554	M	56y	ICU-12	cardiothoracic	2011-01-28 05:01:09	cryoprecipitate	230910014558	B	+	1	U
2011	10044554	M	56y	ICU-12	cardiothoracic	2011-01-28 05:01:09	cryoprecipitate	230910012243	B	+	1	U
2011	10044554	M	56y	ICU-12	cardiothoracic	2011-01-28 05:01:09	cryoprecipitate	230910014690	B	+	1	U
2011	10044554	M	56y	ICU-12	cardiothoracic	2011-01-28 05:01:09	cryoprecipitate	230910017253	B	+	1	U
2011	10044554	M	56y	ICU-12	cardiothoracic	2011-01-28 05:01:09	cryoprecipitate	230910012158	B	+	1	U
2011	10044554	M	56y	ICU-12	cardiothoracic	2011-01-28 05:01:09	cryoprecipitate	230910017419	B	+	1	U
2011	10044554	M	56y	ICU-12	cardiothoracic	2011-01-28 05:01:09	cryoprecipitate	230910012168	B	+	1	U
2011	10044554	M	56y	ICU-12	cardiothoracic	2011-01-28 05:01:09	cryoprecipitate	230910014552	B	+	1	U
2011	10044554	M	56y	ICU-12	cardiothoracic	2011-01-28 05:01:09	cryoprecipitate	230910012247	B	+	1	U
2011	10044554	M	56y	ICU-12	cardiothoracic	2011-01-28 05:01:09	cryoprecipitate	230910017410	B	+	1	U
2011	11002075	M	16y	45	cardiothoracic	2011-01-28 08:34:13	fresh frozen plasma	230910015980	O	+	2	U
2011	11002075	M	16y	45	cardiothoracic	2011-01-28 08:34:13	fresh frozen plasma	230910015817	O	+	2	U
2011	11003356	M	40y	42	hepatobiliary	2011-01-28 09:34:21	fresh frozen plasma	230910014226	O	+	2	U
2011	11003356	M	40y	42	hepatobiliary	2011-01-28 09:34:21	fresh frozen plasma	230910014223	O	+	2	U
2011	SX1100000316	F	45y	11000023	infectious	2011-01-28 10:31:10	fresh frozen plasma	230910018422	B	+	1	U
2011	SX1100000316	F	45y	11000023	infectious	2011-01-28 10:31:10	fresh frozen plasma	230910018479	B	+	1	U
2011	SX1100000326	M	62y	11000068	clinic	2011-01-28 10:33:54	fresh frozen plasma	230910015992	A	+	1.5	U
2011	SX1100000326	M	62y	11000068	clinic	2011-01-28 10:33:54	fresh frozen plasma	230910018923	A	+	0.5	U
2011	10036541	M	41y	9	Breast, burn, pediatric surgery	2011-01-28 10:36:18	ordinary frozen plasma	230911010339	B	+	1.5	U
2011	10036541	M	41y	9	Breast, burn, pediatric surgery	2011-01-28 10:36:18	fresh frozen plasma	230910018444	B	+	1.5	U
2011	10040589	F	41y	16	burn, plastic, pediatric surgery	2011-01-28 10:40:25	RBC	230911010346	A	+	1	U
2011	10040589	F	41y	16	burn, plastic, pediatric surgery	2011-01-28 10:40:25	RBC	230911010343	A	+	1.5	U
2011	10040589	F	41y	16	burn, plastic, pediatric surgery	2011-01-28 10:40:25	ordinary frozen plasma	230911010014	A	+	1.5	U
2011	10040589	F	41y	16	burn, plastic, pediatric surgery	2011-01-28 10:40:25	fresh frozen plasma	230910014228	A	+	0.5	U
2011	10040589	F	41y	16	burn, plastic, pediatric surgery	2011-01-28 10:40:25	fresh frozen plasma	230910018951	A	+	0.5	U
2011	10040589	F	41y	16	burn, plastic, pediatric surgery	2011-01-28 10:40:25	fresh frozen plasma	230910017109	A	+	0.5	U
2011	11002994	M	74y	ICU+8	Nephrology	2011-01-28 10:47:02	fresh frozen plasma	230910014240	O	+	2	U
2011	11002994	M	74y	ICU+8	Nephrology	2011-01-28 10:47:02	fresh frozen plasma	230910014784	O	+	2	U
2011	11001807	M	73y	7	cardiothoracic	2011-01-28 10:49:44	fresh frozen plasma	230910017706	A	+	1.5	U
2011	11001807	M	73y	7	cardiothoracic	2011-01-28 10:49:44	fresh frozen plasma	230910017649	A	+	0.5	U
2011	11003026	M	40y	2	hematology, rheumatology, immunology	2011-01-28 11:37:00	RBC	230911010887	O	+	1	U
2011	11003026	M	40y	2	hematology, rheumatology, immunology	2011-01-28 11:37:00	RBC	230910018683	O	+	1	U
2011	11003735	M	60y	37	hematology, rheumatology, immunology	2011-01-28 11:38:27	RBC	230910003018	AB	+	2	U
2011	11003665	F	20y	65	general surgery	2011-01-28 11:50:47	RBC	230911010362	B	+	2	U
2011	11003665	F	20y	65	general surgery	2011-01-28 11:50:47	fresh frozen plasma	230910017967	B	+	2	U
2011	10043140	M	92y	36	gastroenterology	2011-01-28 14:49:14	ordinary frozen plasma	230910016336	O	+	2	U
2011	11003059	M	44y	35	cardiothoracic	2011-01-28 15:07:46	RBC	230910018635	O	+	2	U
2011	11003059	M	44y	35	cardiothoracic	2011-01-28 15:07:46	fresh frozen plasma	230910014287	O	+	2	U
2011	11002075	M	16y	45	cardiothoracic	2011-01-28 15:47:04	fresh frozen plasma	230910012223	O	+	1	U
2011	11002075	M	16y	45	cardiothoracic	2011-01-28 15:47:04	fresh frozen plasma	230910015811	O	+	1	U
2011	11003336	M	67y	11	Breast, burn, pediatric surgery	2011-01-28 16:56:16	fresh frozen plasma	230910014686	O	+	2	U
2011	11003336	M	67y	11	Breast, burn, pediatric surgery	2011-01-28 16:56:16	fresh frozen plasma	230910012224	O	+	1	U
2011	11003336	M	67y	11	Breast, burn, pediatric surgery	2011-01-28 16:56:16	fresh frozen plasma	230910013526	O	+	1	U
2011	11002994	M	74y	ICU+8	Nephrology	2011-01-28 17:00:54	washed RBC	230910017992	O	+	1	U
2011	10046068	M	70y	icu-9	respiratory	2011-01-28 17:18:33	fresh frozen plasma	230910014251	A	+	1.5	U
2011	10046068	M	70y	icu-9	respiratory	2011-01-28 17:18:33	fresh frozen plasma	230910014779	A	+	1.5	U
2011	11003641	F	85y	44	cardiovascular	2011-01-28 18:01:28	RBC	230910018626	B	+	2	U
2011	11003644	F	49y	12	gynecology	2011-01-28 18:03:22	RBC	230910018690	O	+	1.5	U
2011	11002855	F	1y	20	hematology, rheumatology, immunology	2011-01-28 18:06:11	RBC	230910018431	B	+	1	U
2011	11003665	F	20y	65	general surgery	2011-01-28 18:08:13	RBC	230910018660	B	+	2	U
2011	11002075	M	16y	45	cardiothoracic	2011-01-28 19:02:11	fresh frozen plasma	230910014472	O	+	0.5	U
2011	11002075	M	16y	45	cardiothoracic	2011-01-28 19:02:11	fresh frozen plasma	230910018927	O	+	1.5	U
2011	11003793	F	37y	48	gynecology	2011-01-28 21:27:31	RBC	230910003485	O	+	2	U
2011	11002075	M	16y	45	cardiothoracic	2011-01-28 22:30:16	fresh frozen plasma	230910014495	O	+	0.5	U
2011	11002075	M	16y	45	cardiothoracic	2011-01-28 22:30:16	fresh frozen plasma	230910012347	O	+	0.5	U
2011	11002075	M	16y	45	cardiothoracic	2011-01-28 22:30:16	fresh frozen plasma	230910012368	O	+	0.5	U
2011	11002075	M	16y	45	cardiothoracic	2011-01-28 22:30:16	fresh frozen plasma	230910012380	O	+	0.5	U
2011	11002075	M	16y	45	cardiothoracic	2011-01-29 04:17:30	fresh frozen plasma	230910014433	O	+	1	U
2011	11002075	M	16y	45	cardiothoracic	2011-01-29 04:17:30	fresh frozen plasma	230910013400	O	+	1	U
2011	11003356	M	40y	42	hepatobiliary	2011-01-29 05:10:51	RBC	230911010516	O	+	2	U
2011	11003356	M	40y	42	hepatobiliary	2011-01-29 05:29:24	cryoprecipitate	230910008653	O	+	1	U
2011	11003356	M	40y	42	hepatobiliary	2011-01-29 05:29:24	cryoprecipitate	230910008882	O	+	1	U
2011	11003356	M	40y	42	hepatobiliary	2011-01-29 05:29:24	cryoprecipitate	230910008902	O	+	1	U
2011	11003356	M	40y	42	hepatobiliary	2011-01-29 05:29:24	cryoprecipitate	230910001795	O	+	1	U
2011	11003356	M	40y	42	hepatobiliary	2011-01-29 05:29:24	cryoprecipitate	230910008610	O	+	1	U
2011	11003356	M	40y	42	hepatobiliary	2011-01-29 05:29:24	cryoprecipitate	230910000218	O	+	1	U
2011	11003356	M	40y	42	hepatobiliary	2011-01-29 05:29:24	cryoprecipitate	230910010630	O	+	1	U
2011	11003356	M	40y	42	hepatobiliary	2011-01-29 05:29:24	cryoprecipitate	230910000983	O	+	1	U
2011	11003356	M	40y	42	hepatobiliary	2011-01-29 05:29:24	cryoprecipitate	230910010442	O	+	1	U
2011	11003356	M	40y	42	hepatobiliary	2011-01-29 05:29:24	cryoprecipitate	230910000214	O	+	1	U
2011	SX1100000322	M	44y	11000046	infectious	2011-01-29 10:12:57	ordinary frozen plasma	230910011770	O	+	2	U
2011	11002604	F	30y	28	hematology, rheumatology, immunology	2011-01-29 10:18:58	ordinary frozen plasma	230910013631	O	+	1.5	U
2011	11002604	F	30y	28	hematology, rheumatology, immunology	2011-01-29 10:18:58	ordinary frozen plasma	230910010664	O	+	1.5	U
2011	11003735	M	60y	37	hematology, rheumatology, immunology	2011-01-29 10:27:23	RBC	230910017818	AB	+	1	U
2011	11003735	M	60y	37	hematology, rheumatology, immunology	2011-01-29 10:27:23	RBC	230910003890	AB	+	1	U
2011	11000050	F	20y	30	hematology, rheumatology, immunology	2011-01-29 10:29:29	RBC	230911010557	O	+	2	U
2011	11003845	M	56y	17	general surgery	2011-01-29 10:45:45	RBC	230911010862	O	+	2	U
2011	11003644	F	49y	12	gynecology	2011-01-29 10:46:53	RBC	230911010869	O	+	2	U
2011	11003795	F	82y	41	gastroenterology	2011-01-29 11:02:20	RBC	230910017867	A	+	1	U
2011	11003795	F	82y	41	gastroenterology	2011-01-29 11:02:20	RBC	230910018830	A	+	1	U
2011	11003495	M	1y	15	pediatrics	2011-01-29 11:04:58	RBC	230910018669	O	+	1	U
2011	11002075	M	16y	45	cardiothoracic	2011-01-29 11:08:19	fresh frozen plasma	230910013772	O	+	1	U
2011	11002075	M	16y	45	cardiothoracic	2011-01-29 11:08:19	fresh frozen plasma	230910013383	O	+	1	U
2011	11002075	M	16y	45	cardiothoracic	2011-01-29 11:08:19	fresh frozen plasma	230910012423	O	+	1	U
2011	11002075	M	16y	45	cardiothoracic	2011-01-29 11:08:19	fresh frozen plasma	230910018904	O	+	1	U
2011	11003059	M	44y	35	cardiothoracic	2011-01-29 11:10:43	fresh frozen plasma	230910013582	O	+	2	U
2011	11001807	M	73y	7	cardiothoracic	2011-01-29 11:14:13	ordinary frozen plasma	230911010136	A	+	1.5	U
2011	11001807	M	73y	7	cardiothoracic	2011-01-29 11:14:13	fresh frozen plasma	230910017326	A	+	0.5	U
2011	11001108	M	55y	22	cardiothoracic	2011-01-29 11:15:58	fresh frozen plasma	230910013777	O	+	1	U
2011	11001108	M	55y	22	cardiothoracic	2011-01-29 11:15:58	fresh frozen plasma	230910014293	O	+	1	U
2011	11003336	M	67y	11	Breast, burn, pediatric surgery	2011-01-29 11:29:37	ordinary frozen plasma	230910011045	O	+	2	U
2011	11003336	M	67y	11	Breast, burn, pediatric surgery	2011-01-29 11:29:37	ordinary frozen plasma	230910010210	O	+	1.5	U
2011	11003336	M	67y	11	Breast, burn, pediatric surgery	2011-01-29 11:29:37	fresh frozen plasma	230910010424	O	+	0.5	U
2011	11003356	M	40y	42	hepatobiliary	2011-01-29 11:36:09	fresh frozen plasma	230910013558	O	+	1	U
2011	11003356	M	40y	42	hepatobiliary	2011-01-29 11:36:09	fresh frozen plasma	230910014280	O	+	1	U
2011	11003356	M	40y	42	hepatobiliary	2011-01-29 11:36:09	fresh frozen plasma	230910017692	O	+	2	U
2011	11003853	F	38y	17	hematology, rheumatology, immunology	2011-01-29 11:56:32	RBC	230910003514	O	+	2	U
2011	11003665	F	20y	9	trauma orthopaedics	2011-01-29 14:41:39	RBC	230910018710	B	+	1.5	U
2011	11003665	F	20y	9	trauma orthopaedics	2011-01-29 14:41:39	RBC	230910018457	B	+	1.5	U
2011	11003880	F	36y	55	gastroenterology	2011-01-29 15:03:58	whole blood	230910015098	O	+	1	U
2011	11003356	M	40y	42	hepatobiliary	2011-01-29 15:05:28	RBC	230911010861	O	+	2	U
2011	11003924	F	21y	27	obstetrics	2011-01-29 20:04:11	RBC	230911010875	B	+	2	U
2011	11003924	F	21y	27	obstetrics	2011-01-29 20:04:11	RBC	230911010553	B	+	2	U
2011	11003924	F	21y	27	obstetrics	2011-01-29 20:04:11	fresh frozen plasma	230910015053	B	+	2	U
2011	11002075	M	16y	45	cardiothoracic	2011-01-29 20:06:28	fresh frozen plasma	230910013429	O	+	1	U
2011	11002075	M	16y	45	cardiothoracic	2011-01-29 20:06:28	fresh frozen plasma	230910015606	O	+	1	U
2011	11003059	M	44y	35	cardiothoracic	2011-01-29 20:08:33	fresh frozen plasma	230910017688	O	+	1	U
2011	11003059	M	44y	35	cardiothoracic	2011-01-29 20:08:33	fresh frozen plasma	230910013562	O	+	1	U
2011	11003924	F	21y	27	obstetrics	2011-01-29 22:06:33	RBC	230910003494	B	+	1.5	U
2011	11003924	F	21y	27	obstetrics	2011-01-29 22:06:33	ordinary frozen plasma	230911010868	B	+	1.5	U
2011	11003924	F	21y	27	obstetrics	2011-01-29 22:06:33	ordinary frozen plasma	230911010573	B	+	2	U
2011	11003897	M	28y	33	hepatobiliary	2011-01-29 22:32:16	RBC	230911010580	O	+	2	U
2011	11003356	M	40y	42	hepatobiliary	2011-01-29 23:16:28	cryoprecipitate	230910010493	O	+	1	U
2011	11003356	M	40y	42	hepatobiliary	2011-01-29 23:16:28	cryoprecipitate	230910017352	O	+	1	U
2011	11003356	M	40y	42	hepatobiliary	2011-01-29 23:16:28	cryoprecipitate	230910010393	O	+	1	U
2011	11003356	M	40y	42	hepatobiliary	2011-01-29 23:16:28	cryoprecipitate	230910010640	O	+	1	U
2011	11003356	M	40y	42	hepatobiliary	2011-01-29 23:16:28	cryoprecipitate	230910009128	O	+	1	U
2011	11003356	M	40y	42	hepatobiliary	2011-01-29 23:16:28	cryoprecipitate	230910014567	O	+	1	U
2011	11003356	M	40y	42	hepatobiliary	2011-01-29 23:16:28	cryoprecipitate	230910010641	O	+	1	U
2011	11003356	M	40y	42	hepatobiliary	2011-01-29 23:16:28	cryoprecipitate	230910014551	O	+	1	U
2011	11003356	M	40y	42	hepatobiliary	2011-01-29 23:16:28	cryoprecipitate	230910009670	O	+	1	U
2011	11003356	M	40y	42	hepatobiliary	2011-01-29 23:16:28	cryoprecipitate	230910009667	O	+	1	U
2011	11003937	F	28y	52	obstetrics	2011-01-30 02:21:08	RBC	230911010287	A	+	2	U
2011	11003937	F	28y	52	obstetrics	2011-01-30 03:02:18	ordinary frozen plasma	230910013272	A	+	1.5	U
2011	11003937	F	28y	52	obstetrics	2011-01-30 03:02:18	fresh frozen plasma	230910017096	A	+	0.5	U
2011	11003937	F	28y	52	obstetrics	2011-01-30 03:02:18	fresh frozen plasma	230910018993	A	+	0.5	U
2011	11003937	F	28y	52	obstetrics	2011-01-30 03:02:18	fresh frozen plasma	230910018980	A	+	0.5	U
2011	11003937	F	28y	52	obstetrics	2011-01-30 03:02:18	fresh frozen plasma	230910014725	A	+	0.5	U
2011	11003937	F	28y	52	obstetrics	2011-01-30 03:02:18	fresh frozen plasma	230910012390	A	+	0.5	U
2011	11003937	F	28y	52	obstetrics	2011-01-30 03:16:18	RBC	230911010326	A	+	1.5	U
2011	11003937	F	28y	52	obstetrics	2011-01-30 03:16:18	RBC	230910018828	A	+	1.5	U
2011	11003937	F	28y	52	obstetrics	2011-01-30 04:46:20	RBC	230910018861	A	+	2	U
2011	11003937	F	28y	52	obstetrics	2011-01-30 04:46:20	RBC	230910018825	A	+	1	U
2011	11003937	F	28y	52	obstetrics	2011-01-30 04:46:20	RBC	230910018827	A	+	1	U
2011	11003937	F	28y	52	obstetrics	2011-01-30 04:46:20	fresh frozen plasma	230910018771	A	+	1.5	U
2011	11003937	F	28y	52	obstetrics	2011-01-30 04:46:20	ordinary frozen plasma	230910017196	A	+	1.5	U
2011	11003924	F	21y	27	obstetrics	2011-01-30 05:13:24	RBC	230910018644	B	+	1.5	U
2011	11003924	F	21y	27	obstetrics	2011-01-30 05:13:24	fresh frozen plasma	230910018457	B	+	2	U
2011	11003937	F	28y	52	obstetrics	2011-01-30 05:49:43	RBC	230911010384	A	+	1.5	U
2011	11003937	F	28y	52	obstetrics	2011-01-30 05:49:43	RBC	230910018895	A	+	1	U
2011	11003937	F	28y	52	obstetrics	2011-01-30 05:49:43	RBC	230910018820	A	+	1	U
2011	11003937	F	28y	52	obstetrics	2011-01-30 05:49:43	fresh frozen plasma	230910012385	A	+	1.5	U
2011	11003937	F	28y	52	obstetrics	2011-01-30 05:49:43	fresh frozen plasma	230910018969	A	+	1.5	U
2011	11003937	F	28y	52	obstetrics	2011-01-30 05:49:43	fresh frozen plasma	230910018955	A	+	1.5	U
2011	11003937	F	28y	52	obstetrics	2011-01-30 05:49:43	fresh frozen plasma	230910015618	A	+	1.5	U
2011	11003937	F	28y	52	obstetrics	2011-01-30 05:52:13	cryoprecipitate	230910014311	A	+	1	U
2011	11003937	F	28y	52	obstetrics	2011-01-30 05:52:13	cryoprecipitate	230910013960	A	+	1	U
2011	11003937	F	28y	52	obstetrics	2011-01-30 05:52:13	cryoprecipitate	230910012212	A	+	1	U
2011	11003937	F	28y	52	obstetrics	2011-01-30 05:52:13	cryoprecipitate	230910014675	A	+	1	U
2011	11003937	F	28y	52	obstetrics	2011-01-30 05:52:13	cryoprecipitate	230910012819	A	+	1	U
2011	11003937	F	28y	52	obstetrics	2011-01-30 05:52:13	cryoprecipitate	230910014289	A	+	1	U
2011	11003937	F	28y	52	obstetrics	2011-01-30 05:52:13	cryoprecipitate	230910012073	A	+	1	U
2011	11003937	F	28y	52	obstetrics	2011-01-30 05:52:13	cryoprecipitate	230910014683	A	+	1	U
2011	11003937	F	28y	52	obstetrics	2011-01-30 05:52:13	cryoprecipitate	230910012225	A	+	1	U
2011	11003937	F	28y	52	obstetrics	2011-01-30 05:52:13	cryoprecipitate	230910014599	A	+	1	U
2011	11003938	M	63y	18	gastroenterology	2011-01-30 06:04:22	RBC	230910018596	A	+	2	U
2011	11003937	F	28y	52	obstetrics	2011-01-30 08:20:39	RBC	230910015153	A	+	2	U
2011	11003937	F	28y	52	obstetrics	2011-01-30 08:20:39	RBC	230911010382	A	+	2	U
2011	11003937	F	28y	52	obstetrics	2011-01-30 08:20:39	RBC	230910018865	A	+	1	U
2011	11003937	F	28y	52	obstetrics	2011-01-30 08:20:39	RBC	230910018879	A	+	1	U
2011	11003924	F	21y	ICU-16	obstetrics	2011-01-30 09:09:53	RBC	230910018458	B	+	1.5	U
2011	11003924	F	21y	ICU-16	obstetrics	2011-01-30 09:09:53	fresh frozen plasma	230910018424	B	+	1	U
2011	11003924	F	21y	ICU-16	obstetrics	2011-01-30 09:09:53	fresh frozen plasma	230910018512	B	+	1	U
2011	10040589	F	41y	16	burn, plastic, pediatric surgery	2011-01-30 09:29:05	RBC	230910017804	A	+	1	U
2011	10040589	F	41y	16	burn, plastic, pediatric surgery	2011-01-30 09:29:05	ordinary frozen plasma	230910016075	A	+	1.5	U
2011	10040589	F	41y	16	burn, plastic, pediatric surgery	2011-01-30 09:29:05	ordinary frozen plasma	230910012646	A	+	1.5	U
2011	11003937	F	28y	52	obstetrics	2011-01-30 09:36:29	RBC	230911010386	A	+	2	U
2011	11003937	F	28y	52	obstetrics	2011-01-30 09:37:02	RBC	230911010438	A	+	2	U
2011	11003937	F	28y	52	obstetrics	2011-01-30 09:37:02	RBC	230910003888	A	+	1.5	U
2011	11003937	F	28y	52	obstetrics	2011-01-30 09:37:02	RBC	230910003883	A	+	1.5	U
2011	11003938	M	63y	18	gastroenterology	2011-01-30 09:53:39	RBC	230910017896	A	+	2	U
2011	11003938	M	63y	18	gastroenterology	2011-01-30 09:53:39	fresh frozen plasma	230910018010	A	+	1.5	U
2011	11003938	M	63y	18	gastroenterology	2011-01-30 09:53:39	fresh frozen plasma	230910018957	A	+	1.5	U
2011	11003938	M	63y	18	gastroenterology	2011-01-30 09:53:39	fresh frozen plasma	230910018270	A	+	1	U
2011	11003924	F	21y	ICU-16	obstetrics	2011-01-30 09:55:28	RBC	230910018432	B	+	1.5	U
2011	11003924	F	21y	ICU-16	obstetrics	2011-01-30 09:55:28	RBC	230910018422	B	+	1	U
2011	11003924	F	21y	ICU-16	obstetrics	2011-01-30 09:55:28	fresh frozen plasma	230910018463	B	+	1	U
2011	11003924	F	21y	ICU-16	obstetrics	2011-01-30 09:55:28	fresh frozen plasma	230910018431	B	+	1	U
2011	11003924	F	21y	ICU-16	obstetrics	2011-01-30 09:55:28	fresh frozen plasma	230910018458	B	+	2	U
2011	11003924	F	21y	ICU-27	obstetrics	2011-01-30 10:27:45	cryoprecipitate	230910013896	B	+	1	U
2011	11003924	F	21y	ICU-27	obstetrics	2011-01-30 10:30:13	RBC	230910018664	B	+	1.5	U
2011	11003924	F	21y	ICU-27	obstetrics	2011-01-30 10:30:13	RBC	230910018450	B	+	1.5	U
2011	11003937	F	28y	52	obstetrics	2011-01-30 10:48:44	RBC	230911010463	A	+	2	U
2011	11003937	F	28y	52	obstetrics	2011-01-30 10:48:44	RBC	230910017899	A	+	2	U
2011	11003937	F	28y	52	obstetrics	2011-01-30 10:48:44	cryoprecipitate	230910014768	A	+	1	U
2011	11003937	F	28y	52	obstetrics	2011-01-30 10:48:44	cryoprecipitate	230910014809	A	+	1	U
2011	11003937	F	28y	52	obstetrics	2011-01-30 10:48:44	cryoprecipitate	230910012120	A	+	1	U
2011	11003937	F	28y	52	obstetrics	2011-01-30 10:51:27	cryoprecipitate	230910014290	A	+	1	U
2011	11002075	M	16y	45	cardiothoracic	2011-01-30 11:00:43	fresh frozen plasma	230910015822	O	+	1	U
2011	11002075	M	16y	45	cardiothoracic	2011-01-30 11:00:43	fresh frozen plasma	230910013615	O	+	1	U
2011	11002990	F	59y	30	endocrinology	2011-01-30 11:06:07	ordinary frozen plasma	230910009636	O	+	0.5	U
2011	11002990	F	59y	30	endocrinology	2011-01-30 11:06:07	ordinary frozen plasma	230910011113	O	+	1.5	U
2011	11001807	M	73y	7	cardiothoracic	2011-01-30 11:08:11	fresh frozen plasma	230910018006	A	+	2	U
2011	11003940	F	39y	9	ICU	2011-01-30 11:16:57	fresh frozen plasma	230910018829	O	+	2	U
2011	11003940	F	39y	9	ICU	2011-01-30 11:16:57	fresh frozen plasma	230910013603	O	+	1	U
2011	11003924	F	21y	ICU-27	obstetrics	2011-01-30 11:29:29	cryoprecipitate	230909017004	AB	+	1	U
2011	11003924	F	21y	ICU-27	obstetrics	2011-01-30 11:29:29	cryoprecipitate	230910008840	AB	+	1	U
2011	11003924	F	21y	ICU-27	obstetrics	2011-01-30 11:29:29	cryoprecipitate	230910005770	AB	+	1	U
2011	11003924	F	21y	ICU-27	obstetrics	2011-01-30 11:29:29	cryoprecipitate	230909015205	AB	+	1	U
2011	11003924	F	21y	ICU-27	obstetrics	2011-01-30 11:29:29	cryoprecipitate	230910006938	AB	+	1	U
2011	11003924	F	21y	ICU-27	obstetrics	2011-01-30 11:29:29	cryoprecipitate	230910008901	AB	+	1	U
2011	11003924	F	21y	ICU-27	obstetrics	2011-01-30 11:29:29	cryoprecipitate	230910008850	AB	+	1	U
2011	11003924	F	21y	ICU-27	obstetrics	2011-01-30 11:29:29	cryoprecipitate	230910000511	AB	+	1	U
2011	11003924	F	21y	ICU-27	obstetrics	2011-01-30 11:29:29	cryoprecipitate	230910008177	AB	+	1	U
2011	11003937	F	28y	52	obstetrics	2011-01-30 11:32:10	cryoprecipitate	230910008855	AB	+	1	U
2011	11003937	F	28y	52	obstetrics	2011-01-30 11:32:10	cryoprecipitate	230910001534	AB	+	1	U
2011	11003937	F	28y	52	obstetrics	2011-01-30 11:32:10	cryoprecipitate	230910001405	AB	+	1	U
2011	11003937	F	28y	52	obstetrics	2011-01-30 11:32:10	cryoprecipitate	230910000034	AB	+	1	U
2011	11003937	F	28y	52	obstetrics	2011-01-30 11:32:10	cryoprecipitate	230910001937	AB	+	1	U
2011	11003336	M	67y	11	Breast, burn, pediatric surgery	2011-01-30 11:53:29	RBC	230910018688	O	+	2	U
2011	11003356	M	40y	42	hepatobiliary	2011-01-30 12:17:45	RBC	230910018579	O	+	2	U
2011	11003356	M	40y	42	hepatobiliary	2011-01-30 12:17:45	RBC	230910018429	O	+	2	U
2011	11003937	F	28y	52	obstetrics	2011-01-30 14:59:49	fresh frozen plasma	230910015958	A	+	1	U
2011	11003937	F	28y	52	obstetrics	2011-01-30 14:59:49	fresh frozen plasma	230910001267	A	+	1.5	U
2011	11003937	F	28y	52	obstetrics	2011-01-30 14:59:49	fresh frozen plasma	230910015513	A	+	1.5	U
2011	11003937	F	28y	52	obstetrics	2011-01-30 14:59:49	fresh frozen plasma	230910013955	A	+	2	U
2011	11003059	M	44y	35	cardiothoracic	2011-01-30 15:13:21	RBC	230910018453	O	+	2	U
2011	11003937	F	28y	52	obstetrics	2011-01-30 15:29:41	RBC	230910017914	A	+	1	U
2011	11003937	F	28y	52	obstetrics	2011-01-30 15:29:41	RBC	230910003885	A	+	1.5	U
2011	11003937	F	28y	52	obstetrics	2011-01-30 15:29:41	RBC	230910018632	A	+	1.5	U
2011	11003937	F	28y	52	obstetrics	2011-01-30 15:36:42	cryoprecipitate	230910008263	AB	+	1	U
2011	11003937	F	28y	52	obstetrics	2011-01-30 15:36:42	cryoprecipitate	230910006267	AB	+	1	U
2011	11003937	F	28y	52	obstetrics	2011-01-30 15:36:42	cryoprecipitate	230910008592	AB	+	1	U
2011	11003937	F	28y	52	obstetrics	2011-01-30 15:36:42	cryoprecipitate	230910008560	AB	+	1	U
2011	11003937	F	28y	52	obstetrics	2011-01-30 15:36:42	cryoprecipitate	230910008667	AB	+	1	U
2011	11003937	F	28y	52	obstetrics	2011-01-30 15:36:42	cryoprecipitate	230910006520	AB	+	1	U
2011	11003937	F	28y	52	obstetrics	2011-01-30 15:36:42	cryoprecipitate	230910005776	AB	+	1	U
2011	11003937	F	28y	52	obstetrics	2011-01-30 15:36:42	cryoprecipitate	230910006278	AB	+	1	U
2011	11001924	M	83y	10	respiratory	2011-01-30 16:05:28	RBC	230910018459	O	+	2	U
2011	11003955	M	83y	06	gastroenterology	2011-01-30 16:52:37	RBC	230910018454	O	+	2	U
2011	11004003	M	57y	32	hepatobiliary	2011-01-30 19:33:18	RBC	230910015012	O	+	2	U
2011	11004003	M	57y	32	hepatobiliary	2011-01-30 19:33:18	RBC	230910018419	O	+	2	U
2011	11003937	F	28y	52	obstetrics	2011-01-30 19:35:36	fresh frozen plasma	230910013902	A	+	1.5	U
2011	11003937	F	28y	52	obstetrics	2011-01-30 19:35:36	fresh frozen plasma	230910015487	A	+	1.5	U
2011	11003937	F	28y	52	obstetrics	2011-01-30 19:35:36	fresh frozen plasma	230910018032	A	+	1	U
2011	11002855	F	1y	20	hematology, rheumatology, immunology	2011-01-30 20:18:48	RBC	230910018479	B	+	1	U
2011	11002746	M	13y	41	cardiothoracic	2011-01-30 20:20:57	fresh frozen plasma	230910015316	A	+	1	U
2011	11004014	F	30y	50	gynecology	2011-01-30 20:34:09	RBC	230910018436	O	+	2	U
2011	11003945	M	66y	66	oncology	2011-01-30 21:30:06	manually condensed platelet	230910015130	A	+	2	U
2011	11003945	M	66y	66	oncology	2011-01-30 21:30:06	manually condensed platelet	230910015149	A	+	2	U
2011	11003945	M	66y	66	oncology	2011-01-30 21:30:06	manually condensed platelet	230910019069	A	+	2	U
2011	11003945	M	66y	66	oncology	2011-01-30 21:30:06	manually condensed platelet	230910015146	A	+	2	U
2011	11003945	M	66y	66	oncology	2011-01-30 21:30:06	manually condensed platelet	230910015126	A	+	2	U
2011	11003945	M	66y	66	oncology	2011-01-30 21:30:06	manually condensed platelet	230910015143	A	+	2	U
2011	11003945	M	66y	66	oncology	2011-01-30 21:30:06	manually condensed platelet	230910019074	A	+	2	U
2011	11003602	F	67y	+16	cardiothoracic	2011-01-30 21:42:25	ordinary frozen plasma	230911010577	B	+	2	U
2011	11003356	M	40y	42	hepatobiliary	2011-01-30 22:06:41	cryoprecipitate	230910009493	O	+	1	U
2011	11003356	M	40y	42	hepatobiliary	2011-01-30 22:06:41	cryoprecipitate	230910006525	O	+	1	U
2011	11003356	M	40y	42	hepatobiliary	2011-01-30 22:06:41	cryoprecipitate	230910009672	O	+	1	U
2011	11003356	M	40y	42	hepatobiliary	2011-01-30 22:06:41	cryoprecipitate	230910011812	O	+	1	U
2011	11003356	M	40y	42	hepatobiliary	2011-01-30 22:06:41	cryoprecipitate	230910010223	O	+	0.5	U
2011	11003356	M	40y	42	hepatobiliary	2011-01-30 22:06:41	cryoprecipitate	230910010433	O	+	0.5	U
2011	11003356	M	40y	42	hepatobiliary	2011-01-30 22:06:41	cryoprecipitate	230910010222	O	+	0.5	U
2011	11003356	M	40y	42	hepatobiliary	2011-01-30 22:06:41	cryoprecipitate	230910010965	O	+	1	U
2011	11003356	M	40y	42	hepatobiliary	2011-01-30 22:06:41	cryoprecipitate	230910009496	O	+	1	U
2011	11003356	M	40y	42	hepatobiliary	2011-01-30 22:06:41	cryoprecipitate	230910009636	O	+	0.5	U
2011	11003356	M	40y	42	hepatobiliary	2011-01-30 22:06:41	cryoprecipitate	230910009203	O	+	1	U
2011	11003356	M	40y	42	hepatobiliary	2011-01-30 22:06:41	cryoprecipitate	230910008007	O	+	1	U
2011	11003937	F	28y	52	obstetrics	2011-01-30 23:35:51	RBC	230911010434	A	+	1	U
2011	11003937	F	28y	52	obstetrics	2011-01-30 23:35:51	RBC	230910018832	A	+	1.5	U
2011	11003937	F	28y	52	obstetrics	2011-01-30 23:35:51	RBC	230910018833	A	+	1.5	U
2011	11003937	F	28y	52	obstetrics	2011-01-30 23:35:51	fresh frozen plasma	230910018263	A	+	2	U
2011	11003937	F	28y	52	obstetrics	2011-01-30 23:35:51	fresh frozen plasma	230910014861	A	+	1.5	U
2011	11003937	F	28y	52	obstetrics	2011-01-30 23:35:51	fresh frozen plasma	230910009998	A	+	1	U
2011	11003937	F	28y	52	obstetrics	2011-01-30 23:35:51	fresh frozen plasma	230910012411	A	+	0.5	U
2011	11003937	F	28y	52	obstetrics	2011-01-30 23:35:51	fresh frozen plasma	230910018912	A	+	1	U
2011	11003356	M	40y	42	hepatobiliary	2011-01-31 10:20:12	RBC	230910018460	O	+	1	U
2011	11003356	M	40y	42	hepatobiliary	2011-01-31 10:20:12	RBC	230910018438	O	+	1	U
2011	11003356	M	40y	42	hepatobiliary	2011-01-31 10:47:20	fresh frozen plasma	230910012234	O	+	2	U
2011	11003356	M	40y	42	hepatobiliary	2011-01-31 10:47:20	fresh frozen plasma	230910012273	O	+	1.5	U
2011	SX1100000327	M	36y	1100099	infectious	2011-01-31 10:55:20	fresh frozen plasma	230910014582	O	+	1	U
2011	SX1100000327	M	36y	1100099	infectious	2011-01-31 10:55:20	fresh frozen plasma	230910014586	O	+	1	U
2011	11003897	M	28y	33	hepatobiliary	2011-01-31 11:04:03	RBC	230910018309	O	+	2	U
2011	11003184	M	61y	36	gastroenterology	2011-01-31 11:10:33	RBC	230910017973	B	+	1.5	U
2011	11003795	F	82y	41	gastroenterology	2011-01-31 11:14:36	RBC	230910017902	A	+	2	U
2011	11002746	M	13y	41	cardiothoracic	2011-01-31 11:34:29	ordinary frozen plasma	230910016662	A	+	1	U
2011	11002994	M	74y	ICU-8	Nephrology	2011-01-31 12:09:41	fresh frozen plasma	230910016271	O	+	1.5	U
2011	11002994	M	74y	ICU-8	Nephrology	2011-01-31 12:09:41	ordinary frozen plasma	230910016320	O	+	1.5	U
2011	11004040	M	47y	25	hepatobiliary	2011-01-31 12:40:39	RBC	230910018444	B	+	1.5	U
2011	11004040	M	47y	25	hepatobiliary	2011-01-31 12:40:39	RBC	230910018482	B	+	1.5	U
2011	11003641	F	85y	44	cardiovascular	2011-01-31 13:00:42	RBC	230910017964	B	+	2	U
2011	11004056	F	58y	30	hematology, rheumatology, immunology	2011-01-31 14:46:02	RBC	230911010492	A	+	1.5	U
2011	11004056	F	58y	30	hematology, rheumatology, immunology	2011-01-31 14:46:02	RBC	230910018627	A	+	1.5	U
2011	11000416	M	65y	16	hematology, rheumatology, immunology	2011-01-31 16:13:31	RBC	230910018430	O	+	1	U
2011	11000416	M	65y	16	hematology, rheumatology, immunology	2011-01-31 16:13:31	RBC	230910018441	O	+	1	U
2011	10045807	M	67y	14	Nephrology	2011-01-31 16:22:07	RBC	230910018631	A	+	2	U
2011	11002075	M	16y	33	cardiothoracic	2011-01-31 16:55:28	fresh frozen plasma	230910014597	O	+	2	U
2011	11003924	F	21y	27	obstetrics	2011-01-31 17:13:42	ordinary frozen plasma	230910017991	B	+	1	U
2011	11003924	F	21y	27	obstetrics	2011-01-31 17:13:42	fresh frozen plasma	230911010890	B	+	1	U
2011	11004113	M	38y	19	Nephrology	2011-01-31 18:44:39	RBC	230910018428	O	+	2	U
2011	11004085	F	42y	38	gynecology	2011-01-31 20:10:04	whole blood	230910003502	A	+	1	U
2011	11004085	F	42y	38	gynecology	2011-01-31 20:10:04	whole blood	230910017928	A	+	1	U
2011	11002855	F	1y	20	hematology, rheumatology, immunology	2011-01-31 20:37:26	manually condensed platelet	230911010600	B	+	2	U
2011	11002855	F	1y	20	hematology, rheumatology, immunology	2011-01-31 20:37:26	manually condensed platelet	230910015632	B	+	2	U
2011	11003059	M	44y	35	cardiothoracic	2011-01-31 21:39:26	RBC	230910018486	O	+	1.5	U
2011	11001924	M	83y	10	respiratory	2011-01-31 21:40:38	RBC	230910018519	O	+	2	U
2011	11004003	M	57y	32	hepatobiliary	2011-01-31 21:42:16	whole blood	230911010789	O	+	2	U
2011	11003880	F	36y	55	gastroenterology	2011-01-31 21:45:51	RBC	230910018494	O	+	1.5	U
2011	11003924	F	21y	8	ICU	2011-01-31 22:40:03	fresh frozen plasma	230910018501	B	+	1	U
2011	11003924	F	21y	8	ICU	2011-01-31 22:40:03	fresh frozen plasma	230910018488	B	+	1	U
2011	11003356	M	40y	42	hepatobiliary	2011-02-01 08:59:51	whole blood	230911010791	O	+	2	U
2011	11000950	M	75y	38	Nephrology	2011-02-01 09:43:21	RBC	230910018476	O	+	1.5	U
2011	SX1100000316	F	45y	11000023	infectious	2011-02-01 10:08:58	ordinary frozen plasma	230911010828	B	+	2	U
2011	11004040	M	47y	25	hepatobiliary	2011-02-01 10:51:37	RBC	230910018687	B	+	2	U
2011	11003924	F	21y	8	ICU	2011-02-01 10:53:13	RBC	230910015053	B	+	2	U
2011	11004014	F	30y	50	gynecology	2011-02-01 10:57:37	RBC	230910018467	O	+	1.5	U
2011	11003795	F	82y	41	gastroenterology	2011-02-01 10:58:55	whole blood	230910017938	A	+	1	U
2011	11003795	F	82y	41	gastroenterology	2011-02-01 10:58:55	RBC	230911010471	A	+	1	U
2011	11003938	M	63y	18	gastroenterology	2011-02-01 11:05:00	ordinary frozen plasma	230910016924	A	+	1.5	U
2011	11003938	M	63y	18	gastroenterology	2011-02-01 11:05:00	RBC	230911010447	A	+	2	U
2011	11002572	M	35y	13	general surgery	2011-02-01 11:12:14	ordinary frozen plasma	230910015366	AB	+	1	U
2011	11002572	M	35y	13	general surgery	2011-02-01 11:12:14	fresh frozen plasma	230910017020	AB	+	1.5	U
2011	11001887	F	35y	26	obstetrics	2011-02-01 11:17:20	RBC	230910017863	AB	+	1.5	U
2011	11002441	M	48y	1	general surgery	2011-02-01 11:22:31	ordinary frozen plasma	230910017988	B	+	1	U
2011	11002441	M	48y	1	general surgery	2011-02-01 11:22:31	fresh frozen plasma	230910018644	B	+	1.5	U
2011	11001807	M	73y	7	cardiothoracic	2011-02-01 11:26:50	fresh frozen plasma	230910017336	A	+	0.5	U
2011	11001807	M	73y	7	cardiothoracic	2011-02-01 11:26:50	fresh frozen plasma	230910012396	A	+	0.5	U
2011	11001807	M	73y	7	cardiothoracic	2011-02-01 11:26:50	fresh frozen plasma	230910015548	A	+	1	U
2011	11002746	M	13y	41	cardiothoracic	2011-02-01 11:32:31	fresh frozen plasma	230910018199	A	+	0.5	U
2011	11002746	M	13y	41	cardiothoracic	2011-02-01 11:32:31	fresh frozen plasma	230910012289	A	+	0.5	U
2011	11003924	F	21y	8	ICU	2011-02-01 11:40:55	fresh frozen plasma	230910018687	B	+	2	U
2011	11003924	F	21y	8	ICU	2011-02-01 11:40:55	fresh frozen plasma	230910018432	B	+	1.5	U
2011	11002866	M	62y	47	cardiothoracic	2011-02-01 14:44:27	fresh frozen plasma	230910018515	B	+	2	U
2011	11004165	F	21y	24	obstetrics	2011-02-01 15:35:25	RBC	230910015022	B	+	1.5	U
2011	11004165	F	21y	24	obstetrics	2011-02-01 15:35:25	RBC	230911010834	B	+	1.5	U
2011	11001887	F	35y	26	obstetrics	2011-02-01 15:40:45	RBC	230910018834	AB	+	1.5	U
2011	11004153	F	35y	ICU-15	respiratory	2011-02-01 17:35:38	RBC	230910015029	O	+	1	U
2011	11004153	F	35y	ICU-15	respiratory	2011-02-01 17:35:38	RBC	230910015068	O	+	1	U
2011	11004198	F	45y	02ICU	gastroenterology	2011-02-01 18:08:41	RBC	230910015039	O	+	1	U
2011	11004198	F	45y	02ICU	gastroenterology	2011-02-01 18:08:41	RBC	230910015067	O	+	1	U
2011	11003577	M	73y	53	urological	2011-02-01 18:50:52	RBC	230910018495	O	+	1.5	U
2011	11003845	M	56y	17	general surgery	2011-02-01 19:30:09	RBC	230910015061	O	+	1.5	U
2011	11003977	M	26y	12	ICU	2011-02-01 22:14:05	RBC	230910018474	B	+	1.5	U
2011	11003977	M	26y	12	ICU	2011-02-01 22:14:05	RBC	230911010544	B	+	1.5	U
2011	11004210	F	25y	19	urological	2011-02-02 00:19:18	RBC	230910015050	B	+	1	U
2011	11004210	F	25y	19	urological	2011-02-02 00:19:18	RBC	230910019004	B	+	1	U
2011	11004210	F	25y	19	urological	2011-02-02 00:19:18	fresh frozen plasma	230910015097	B	+	1.5	U
2011	11004210	F	25y	19	urological	2011-02-02 00:19:18	fresh frozen plasma	230910018497	B	+	1.5	U
2011	11004031	F	48y	37	cardiothoracic	2011-02-02 00:57:03	ordinary frozen plasma	230911010525	B	+	1.5	U
2011	11004210	F	25y	19	urological	2011-02-02 09:25:21	fresh frozen plasma	230910015073	B	+	1	U
2011	11004210	F	25y	19	urological	2011-02-02 09:25:21	fresh frozen plasma	230910015048	B	+	2	U
2011	11002746	M	13y	41	cardiothoracic	2011-02-02 10:40:02	fresh frozen plasma	230910017647	A	+	0.5	U
2011	11002746	M	13y	41	cardiothoracic	2011-02-02 10:40:02	fresh frozen plasma	230910017101	A	+	0.5	U
2011	11003336	M	67y	11	Breast, burn, pediatric surgery	2011-02-02 10:45:48	fresh frozen plasma	230910015842	O	+	1	U
2011	11003336	M	67y	11	Breast, burn, pediatric surgery	2011-02-02 10:45:48	fresh frozen plasma	230910015510	O	+	1	U
2011	11003336	M	67y	11	Breast, burn, pediatric surgery	2011-02-02 10:45:48	fresh frozen plasma	230910014386	O	+	1	U
2011	11003336	M	67y	11	Breast, burn, pediatric surgery	2011-02-02 10:45:48	fresh frozen plasma	230910014403	O	+	1	U
2011	11003336	M	67y	11	Breast, burn, pediatric surgery	2011-02-02 10:45:48	fresh frozen plasma	230910015852	O	+	1	U
2011	11001807	M	73y	7	cardiothoracic	2011-02-02 10:50:52	fresh frozen plasma	230910015308	A	+	1	U
2011	11001807	M	73y	7	cardiothoracic	2011-02-02 10:50:52	fresh frozen plasma	230910017503	A	+	1	U
2011	11004165	F	21y	24	obstetrics	2011-02-02 10:54:24	RBC	230911010838	B	+	2	U
2011	11004237	M	35y	37	Nephrology	2011-02-02 11:00:01	RBC	230910015051	O	+	1	U
2011	11004237	M	35y	37	Nephrology	2011-02-02 11:00:01	RBC	230910015033	O	+	1	U
2011	11004031	F	48y	37	cardiothoracic	2011-02-02 15:14:08	fresh frozen plasma	230910018668	B	+	2	U
2011	11004137	M	54y	34	spine surgery	2011-02-02 15:18:49	RBC	230910018580	O	+	2	U
2011	11003924	F	21y	8	ICU	2011-02-02 15:22:06	fresh frozen plasma	230910018651	B	+	1	U
2011	11003924	F	21y	8	ICU	2011-02-02 15:22:06	fresh frozen plasma	230910015152	B	+	2	U
2011	11003924	F	21y	8	ICU	2011-02-02 15:22:06	RBC	230911010866	B	+	1.5	U
2011	11004242	F	57y	13	hepatobiliary	2011-02-02 19:16:49	fresh frozen plasma	230910017160	AB	+	1.5	U
2011	11004242	F	57y	13	hepatobiliary	2011-02-02 19:16:49	fresh frozen plasma	230910003018	AB	+	2	U
2011	11004153	F	35y	43	Nephrology	2011-02-02 23:19:37	RBC	230911010912	O	+	2	U
2011	11004284	M	66y	+24	cardiovascular	2011-02-02 23:30:24	RBC	230911010493	A	+	2	U
2011	11003336	M	67y	11	Breast, burn, pediatric surgery	2011-02-03 09:34:00	fresh frozen plasma	230910014476	O	+	1	U
2011	11003336	M	67y	11	Breast, burn, pediatric surgery	2011-02-03 09:34:00	fresh frozen plasma	230910015522	O	+	1.5	U
2011	11003336	M	67y	11	Breast, burn, pediatric surgery	2011-02-03 09:34:00	ordinary frozen plasma	230910016080	O	+	1.5	U
2011	11004242	F	57y	13	hepatobiliary	2011-02-03 10:25:20	fresh frozen plasma	230910017130	AB	+	1	U
2011	11004242	F	57y	13	hepatobiliary	2011-02-03 10:25:20	fresh frozen plasma	230910013992	AB	+	1.5	U
2011	11004242	F	57y	13	hepatobiliary	2011-02-03 10:25:20	fresh frozen plasma	230910017161	AB	+	1.5	U
2011	11004252	M	42y	42	Nephrology	2011-02-03 10:31:46	RBC	230910018689	A	+	1	U
2011	11004252	M	42y	42	Nephrology	2011-02-03 10:31:46	RBC	230910018675	A	+	1	U
2011	11004153	F	35y	43	Nephrology	2011-02-03 10:33:53	RBC	230910015066	O	+	1	U
2011	11004237	M	35y	37	Nephrology	2011-02-03 10:37:45	RBC	230910003519	O	+	1	U
2011	11003924	F	21y	27	obstetrics	2011-02-03 11:31:24	fresh frozen plasma	230910018710	B	+	1.5	U
2011	11003924	F	21y	27	obstetrics	2011-02-03 11:31:24	fresh frozen plasma	230910018450	B	+	1.5	U
2011	11003924	F	21y	27	obstetrics	2011-02-03 11:31:24	fresh frozen plasma	230910018712	B	+	1	U
2011	11002866	M	62y	39	cardiothoracic	2011-02-03 11:37:54	ordinary frozen plasma	230911010842	B	+	2	U
2011	11004291	M	28y	+12	gastroenterology	2011-02-03 11:52:34	RBC	230910018677	A	+	1	U
2011	11004291	M	28y	+12	gastroenterology	2011-02-03 11:52:34	RBC	230910003497	A	+	1	U
2011	11003026	M	40y	2	hematology, rheumatology, immunology	2011-02-03 12:02:06	RBC	230910015055	O	+	2	U
2011	11004210	F	25y	19	urological	2011-02-03 15:09:22	fresh frozen plasma	230910015022	B	+	1.5	U
2011	11004210	F	25y	19	urological	2011-02-03 15:09:22	fresh frozen plasma	230910019011	B	+	1.5	U
2011	11004165	F	21y	24	obstetrics	2011-02-03 15:53:18	RBC	230910018567	B	+	1	U
2011	11004165	F	21y	24	obstetrics	2011-02-03 15:53:18	RBC	230910018298	B	+	1	U
2011	11004113	M	38y	19	Nephrology	2011-02-03 16:04:06	RBC	230910018451	O	+	2	U
2011	11004337	M	61y	40	cardiovascular	2011-02-03 17:34:38	RBC	230910017929	A	+	1	U
2011	11004337	M	61y	40	cardiovascular	2011-02-03 17:34:38	RBC	230910003011	A	+	1	U
2011	11004377	F	17y	36	gynecology	2011-02-03 23:27:12	RBC	230910015052	O	+	1	U
2011	11004377	F	17y	36	gynecology	2011-02-03 23:27:12	RBC	230910015042	O	+	1	U
2011	11004337	M	61y	40	cardiovascular	2011-02-04 10:02:21	RBC	230910018643	A	+	2	U
2011	11004377	F	17y	36	gynecology	2011-02-04 10:09:12	RBC	230910003506	O	+	1	U
2011	11003735	M	60y	37	hematology, rheumatology, immunology	2011-02-04 10:28:04	RBC	230911010387	AB	+	2	U
2011	11003735	M	60y	37	hematology, rheumatology, immunology	2011-02-04 10:28:04	RBC	230910018613	AB	+	1	U
2011	SX1100000327	M	36y	1100099	infectious	2011-02-04 10:43:58	fresh frozen plasma	230910015837	O	+	1	U
2011	SX1100000327	M	36y	1100099	infectious	2011-02-04 10:43:58	fresh frozen plasma	230910015501	O	+	1	U
2011	11002746	M	13y	41	cardiothoracic	2011-02-04 11:05:51	ordinary frozen plasma	230910016092	A	+	1.5	U
2011	11002137	M	66y	41	general surgery	2011-02-04 11:10:39	fresh frozen plasma	230910015040	B	+	1	U
2011	11002137	M	66y	41	general surgery	2011-02-04 11:10:39	fresh frozen plasma	230910015050	B	+	1	U
2011	11004407	F	50y	12	hematology, rheumatology, immunology	2011-02-04 12:01:01	RBC	230910003504	O	+	1	U
2011	11004407	F	50y	12	hematology, rheumatology, immunology	2011-02-04 12:01:01	RBC	230910003527	O	+	1	U
2011	11004415	M	70y	26	gastroenterology	2011-02-04 12:52:25	RBC	230910003540	O	+	1	U
2011	11004415	M	70y	26	gastroenterology	2011-02-04 12:52:25	RBC	230910003523	O	+	1	U
2011	11004445	M	19y	23	hematology, rheumatology, immunology	2011-02-04 17:01:53	RBC	230910018531	B	+	1	U
2011	11004445	M	19y	23	hematology, rheumatology, immunology	2011-02-04 17:01:53	RBC	230910018291	B	+	1	U
2011	11004408	M	61y	+13	gastroenterology	2011-02-04 17:15:06	RBC	230910018575	B	+	1	U
2011	11004456	F	38y	39	gynecology	2011-02-04 18:42:41	RBC	230910019003	B	+	1	U
2011	11004456	F	38y	39	gynecology	2011-02-04 18:42:41	RBC	230910018533	B	+	1	U
2011	11004428	F	68y	+07	gastroenterology	2011-02-04 19:55:37	RBC	230910015070	O	+	1	U
2011	11004428	F	68y	+07	gastroenterology	2011-02-04 19:55:37	RBC	230910015046	O	+	1	U
2011	11004266	F	56y	24	hepatobiliary	2011-02-04 19:56:37	whole blood	230911010540	A	+	2	U
2011	11004423	F	31y	s5	respiratory	2011-02-04 22:42:56	ordinary frozen plasma	234009013251	B	+	2	U
2011	11004423	F	31y	s5	respiratory	2011-02-04 22:42:56	ordinary frozen plasma	234009013266	B	+	2	U
2011	11004377	F	17y	36	gynecology	2011-02-05 01:05:48	RBC	230910003518	O	+	1	U
2011	11004377	F	17y	36	gynecology	2011-02-05 01:05:48	RBC	230910015101	O	+	1	U
2011	11004487	M	33y		general surgery	2011-02-05 02:44:01	RBC	230910018538	B	+	1.5	U
2011	11004487	M	33y		general surgery	2011-02-05 02:44:01	RBC	230910018304	B	+	1.5	U
2011	11004487	M	33y		general surgery	2011-02-05 03:41:05	RBC	230910019011	B	+	1.5	U
2011	11004487	M	33y		general surgery	2011-02-05 03:41:05	RBC	230910015048	B	+	1.5	U
2011	11004487	M	33y		general surgery	2011-02-05 04:41:12	RBC	230910018306	B	+	1	U
2011	11004487	M	33y		general surgery	2011-02-05 04:41:12	RBC	230910018577	B	+	1	U
2011	11004487	M	33y		general surgery	2011-02-05 04:41:12	RBC	230910018576	B	+	1	U
2011	11004487	M	33y		general surgery	2011-02-05 04:50:16	fresh frozen plasma	230910018540	B	+	2	U
2011	11004487	M	33y		general surgery	2011-02-05 04:50:16	ordinary frozen plasma	230911010875	B	+	2	U
2011	11004487	M	33y		general surgery	2011-02-05 07:47:12	ordinary frozen plasma	230911010808	B	+	2	U
2011	11004487	M	33y		general surgery	2011-02-05 07:47:12	fresh frozen plasma	230910015037	B	+	1	U
2011	11004487	M	33y		general surgery	2011-02-05 07:47:12	ordinary frozen plasma	230911010576	B	+	2	U
2011	11004487	M	33y		general surgery	2011-02-05 07:47:12	fresh frozen plasma	230910015041	B	+	1	U
2011	11004487	M	33y		general surgery	2011-02-05 07:56:30	RBC	230910018543	B	+	1.5	U
2011	11004487	M	33y		general surgery	2011-02-05 07:56:30	RBC	230910015097	B	+	1.5	U
2011	11004291	M	28y	+12	gastroenterology	2011-02-05 09:58:01	RBC	230910003477	A	+	1.5	U
2011	11004278	M	28y	33	gastroenterology	2011-02-05 09:59:29	RBC	230910018693	A	+	1.5	U
2011	11004415	M	70y	26	gastroenterology	2011-02-05 10:25:59	fresh frozen plasma	230910015850	O	+	2	U
2011	11003795	F	82y	41	gastroenterology	2011-02-05 10:29:53	RBC	230910017933	A	+	1	U
2011	11003795	F	82y	41	gastroenterology	2011-02-05 10:29:53	RBC	230910017975	A	+	1	U
2011	11003884	F	26d	27	pediatrics	2011-02-05 11:01:50	RBC	230910015088	O	+	1	U
2011	11004423	F	31y	ICU-s5	respiratory	2011-02-05 11:53:55	ordinary frozen plasma	234009013261	B	+	2	U
2011	11004377	F	17y	36	gynecology	2011-02-05 15:49:06	RBC	230910015082	O	+	1	U
2011	11004423	F	31y	ICU-s5	respiratory	2011-02-05 16:21:58	RBC	230911010846	B	+	1.5	U
2011	10036541	M	41y	9	Breast, burn, pediatric surgery	2011-02-05 16:42:52	ordinary frozen plasma	230910017986	B	+	1	U
2011	10036541	M	41y	9	Breast, burn, pediatric surgery	2011-02-05 16:42:52	fresh frozen plasma	230910018306	B	+	1	U
2011	11004573	F	27y	37	obstetrics	2011-02-05 16:48:40	RBC	230910015113	B	+	1	U
2011	11004573	F	27y	37	obstetrics	2011-02-05 16:48:40	RBC	230910019040	B	+	1.5	U
2011	11004573	F	27y	37	obstetrics	2011-02-05 16:48:40	RBC	230910019034	B	+	1.5	U
2011	11004515	F	42y	31	Nephrology	2011-02-05 17:37:38	RBC	230910015089	O	+	1.5	U
2011	11002839	F	35y	4	Nephrology	2011-02-05 17:39:19	RBC	230910003496	A	+	1.5	U
2011	11004487	M	33y		general surgery	2011-02-05 18:11:26	RBC	230910018530	B	+	1	U
2011	11004487	M	33y		general surgery	2011-02-05 18:11:26	RBC	230910015044	B	+	1	U
2011	11004487	M	33y		general surgery	2011-02-05 18:11:26	fresh frozen plasma	230910018296	B	+	1.5	U
2011	11004487	M	33y		general surgery	2011-02-05 18:11:26	fresh frozen plasma	230910018575	B	+	1	U
2011	11004487	M	33y		general surgery	2011-02-05 18:11:26	fresh frozen plasma	230910018304	B	+	1.5	U
2011	11003577	M	73y	53	urological	2011-02-05 18:25:51	RBC	230910015072	O	+	1.5	U
2011	11004580	F	31y	r1	neurosurgery	2011-02-05 18:30:29	RBC	230910015083	O	+	1	U
2011	11004580	F	31y	r1	neurosurgery	2011-02-05 18:30:29	RBC	230910015093	O	+	1	U
2011	11004580	F	31y	r1	neurosurgery	2011-02-05 18:30:29	RBC	230910015094	O	+	1	U
2011	11004580	F	31y	r1	neurosurgery	2011-02-05 18:30:29	RBC	230910015084	O	+	1	U
2011	11004595	F	44y	30	obstetrics	2011-02-05 20:05:33	RBC	230910018692	A	+	1.5	U
2011	11004595	F	44y	30	obstetrics	2011-02-05 20:25:54	RBC	230910018647	A	+	1.5	U
2011	11000950	M	75y	38	Nephrology	2011-02-05 20:45:47	RBC	230910003528	O	+	1	U
2011	11004605	F	33y	Q1	obstetrics	2011-02-05 20:47:54	RBC	230910018679	A	+	2	U
2011	11004595	F	44y	30	obstetrics	2011-02-05 21:23:25	RBC	230910018666	A	+	1	U
2011	11004595	F	44y	30	obstetrics	2011-02-05 21:23:25	RBC	230910018694	A	+	1	U
2011	11004595	F	44y	30	obstetrics	2011-02-05 21:23:25	RBC	230910018674	A	+	2	U
2011	11004595	F	44y	30	obstetrics	2011-02-05 21:23:25	fresh frozen plasma	230910014407	A	+	2	U
2011	11004595	F	44y	30	obstetrics	2011-02-05 21:23:25	fresh frozen plasma	230910017275	A	+	2	U
2011	11004595	F	44y	30	obstetrics	2011-02-05 21:23:25	ordinary frozen plasma	230910016143	A	+	1.5	U
2011	11004595	F	44y	30	obstetrics	2011-02-05 21:23:25	ordinary frozen plasma	230910010454	A	+	0.5	U
2011	11004563	F	27y	34	gynecology	2011-02-05 22:17:00	RBC	230910017950	A	+	2	U
2011	11004631	F	35y	35	gynecology	2011-02-06 04:09:52	RBC	230910015065	O	+	1	U
2011	11004631	F	35y	35	gynecology	2011-02-06 04:09:52	RBC	230910015091	O	+	1	U
2011	11004631	F	35y	35	gynecology	2011-02-06 04:09:52	RBC	230910015079	O	+	1	U
2011	11004631	F	35y	35	gynecology	2011-02-06 04:09:52	RBC	230910018305	O	+	1	U
2011	11004631	F	35y	35	gynecology	2011-02-06 05:31:18	ordinary frozen plasma	230910005363	O	+	2	U
2011	11004631	F	35y	35	gynecology	2011-02-06 05:31:18	fresh frozen plasma	230910014304	O	+	1.5	U
2011	11004631	F	35y	35	gynecology	2011-02-06 05:31:18	fresh frozen plasma	230910014405	O	+	1.5	U
2011	11004631	F	35y	35	gynecology	2011-02-06 05:31:18	fresh frozen plasma	230910015840	O	+	2	U
2011	11001580	M	63y	12	oncology	2011-02-06 09:28:49	RBC	230910018655	A	+	1.5	U
2011	11004573	F	27y	37	obstetrics	2011-02-06 09:33:51	fresh frozen plasma	230910015142	B	+	2	U
2011	10036541	M	41y	9	Breast, burn, pediatric surgery	2011-02-06 09:52:56	ordinary frozen plasma	230911010859	B	+	2	U
2011	10036541	M	41y	9	Breast, burn, pediatric surgery	2011-02-06 09:52:56	ordinary frozen plasma	230911010846	B	+	1.5	U
2011	SX1100000316	F	45y	11000023	infectious	2011-02-06 11:00:17	ordinary frozen plasma	230911010856	B	+	2	U
2011	11004408	M	61y	+13	gastroenterology	2011-02-06 11:20:09	RBC	230910015119	B	+	1	U
2011	11004428	F	68y	+07	gastroenterology	2011-02-06 11:21:21	RBC	230910015100	O	+	1	U
2011	11004487	M	33y		general surgery	2011-02-06 11:30:55	fresh frozen plasma	230910015132	B	+	1.5	U
2011	11004487	M	33y		general surgery	2011-02-06 11:30:55	fresh frozen plasma	230910019075	B	+	2	U
2011	11004690	F	78y	40	gastroenterology	2011-02-06 12:46:14	RBC	230911010466	AB	+	2	U
2011	11004423	F	31y	ICU-s5	respiratory	2011-02-06 16:46:25	fresh frozen plasma	230910019002	B	+	1	U
2011	11004423	F	31y	ICU-s5	respiratory	2011-02-06 16:46:25	fresh frozen plasma	230910018291	B	+	1	U
2011	11004434	F	13y	32	pediatrics	2011-02-06 16:49:47	RBC	230910018557	B	+	1	U
2011	11004631	F	35y	35	gynecology	2011-02-06 16:49:57	RBC	230910003533	O	+	1	U
2011	11004667	M	29y	13	Nephrology	2011-02-06 17:15:17	RBC	230910018552	O	+	2	U
2011	11003577	M	73y	53	urological	2011-02-06 18:06:34	RBC	230910003507	O	+	1	U
2011	11001580	M	63y	12	oncology	2011-02-07 09:18:14	RBC	230911010486	A	+	2	U
2011	11004755	F	35y	66	trauma orthopaedics	2011-02-07 10:20:08	RBC	230911010529	A	+	1.5	U
2011	11004755	F	35y	66	trauma orthopaedics	2011-02-07 10:20:08	RBC	230911010899	A	+	1.5	U
2011	11004515	F	42y	31	Nephrology	2011-02-07 10:55:26	RBC	230910018307	O	+	1.5	U
2011	11004748	M	25y	41	gastroenterology	2011-02-07 10:57:07	RBC	230910017935	A	+	2	U
2011	11004805	F	69y	12	hematology, rheumatology, immunology	2011-02-07 12:07:39	RBC	230910015124	B	+	2	U
2011	11000950	M	75y	38	Nephrology	2011-02-07 16:26:16	RBC	230910015105	O	+	1	U
2011	11004580	F	31y	r1	neurosurgery	2011-02-07 17:03:38	Rh-RBC	230910017800	O	-	1	U
2011	11004747	F	27y	42	gynecology	2011-02-07 17:05:10	whole blood	230910019066	B	+	1	U
2011	11004757	M	61y	11	general medicine	2011-02-07 21:28:56	RBC	230910019060	O	+	1.5	U
2011	11004878	F	38y	09	gastroenterology	2011-02-07 21:30:16	RBC	230910018571	O	+	1.5	U
2011	11004423	F	31y	ICU-s5	respiratory	2011-02-07 21:31:08	RBC	230910019030	B	+	1	U
2011	11004208	F	42y	15	oncology	2011-02-08 09:30:16	RBC	230911010462	AB	+	2	U
2011	11003768	F	58y	+1	ICU	2011-02-08 10:11:08	fresh frozen plasma	230910015133	B	+	2	U
2011	11004667	M	29y	13	Nephrology	2011-02-08 10:15:04	RBC	230910019055	O	+	1.5	U
2011	SX1100000327	M	36y	1100099	infectious	2011-02-08 10:29:20	fresh frozen plasma	230910014811	O	+	2	U
2011	SX1100000316	F	45y	11000023	infectious	2011-02-08 10:30:58	ordinary frozen plasma	230911010800	B	+	2	U
2011	11004487	M	33y	39	general surgery	2011-02-08 12:00:57	RBC	230911010856	B	+	2	U
2011	11004580	F	31y	Z9	neurosurgery	2011-02-08 12:02:53	RBC	230910019065	O	+	1.5	U
2011	11004408	M	61y	+13	gastroenterology	2011-02-08 15:11:44	RBC	230910019019	B	+	1	U
2011	11004844	F	41y	1	general surgery	2011-02-08 15:16:57	whole blood	230910019053	B	+	1	U
2011	11004844	F	41y	1	general surgery	2011-02-08 15:16:57	whole blood	230910015086	B	+	1	U
2011	11004757	M	61y	11	general medicine	2011-02-08 16:02:32	RBC	230910019068	O	+	1.5	U
2011	11004573	F	27y	37	obstetrics	2011-02-08 17:04:10	whole blood	230910019029	B	+	1	U
2011	11004573	F	27y	37	obstetrics	2011-02-08 17:04:10	whole blood	230910019063	B	+	1	U
2011	11004423	F	31y	ICU-s5	respiratory	2011-02-08 20:42:36	RBC	230910015111	B	+	1	U
2011	11004423	F	31y	ICU-s5	respiratory	2011-02-08 20:42:36	RBC	230910015121	B	+	1	U
2011	11004925	M	64y	1	hematology, rheumatology, immunology	2011-02-09 09:13:53	RBC	230910018528	O	+	1	U
2011	11004925	M	64y	1	hematology, rheumatology, immunology	2011-02-09 09:13:53	RBC	230910018293	O	+	1	U
2011	11001580	M	63y	12	oncology	2011-02-09 09:21:58	RBC	230910018665	A	+	1.5	U
2011	11005105	M	73y	14	hematology, rheumatology, immunology	2011-02-09 10:08:49	RBC	230911010537	A	+	2	U
2011	10004316	M	38y	27	cardiothoracic	2011-02-09 10:40:33	RBC	230910018686	A	+	1.5	U
2011	10004316	M	38y	27	cardiothoracic	2011-02-09 10:40:33	RBC	230910018698	A	+	1.5	U
2011	11004878	F	38y	09	gastroenterology	2011-02-09 11:08:47	RBC	230910019054	O	+	1.5	U
2011	11005108	M	40y	25	oncology	2011-02-09 11:14:02	whole blood	230910019056	O	+	1	U
2011	11005108	M	40y	25	oncology	2011-02-09 11:14:02	RBC	230910018556	O	+	1	U
2011	11004266	F	56y	24	hepatobiliary	2011-02-09 11:23:15	whole blood	230910015059	A	+	1	U
2011	11004266	F	56y	24	hepatobiliary	2011-02-09 11:23:15	whole blood	230910015056	A	+	1	U
2011	11004487	M	33y	39	general surgery	2011-02-09 16:07:33	RBC	230910015131	B	+	1	U
2011	11005336	M	32y	59	trauma orthopaedics	2011-02-09 19:03:02	whole blood	230910019048	O	+	1	U
2011	11005336	M	32y	59	trauma orthopaedics	2011-02-09 19:03:02	whole blood	230910019012	O	+	1	U
2011	11003577	M	73y	53	urological	2011-02-09 19:34:08	RBC	230910018523	O	+	1	U
2011	11005212	F	67y	15	gastroenterology	2011-02-09 21:44:55	RBC	230910003524	B	+	2	U
2011	11005320	M	30y	+18	Breast, burn, pediatric surgery	2011-02-09 21:47:13	RBC	230911010794	O	+	2	U
2011	11004238	F	2y	ICU-19	Breast, burn, pediatric surgery	2011-02-09 23:47:41	RBC	230910018506	A	+	1	U
2011	11005108	M	40y	25	oncology	2011-02-10 09:07:24	RBC	230910019037	O	+	1.5	U
2011	11005073	M	42y	48	urological	2011-02-10 09:31:21	RBC	230910019071	O	+	2	U
2011	11005073	M	42y	48	urological	2011-02-10 09:31:21	fresh frozen plasma	230910015499	O	+	1	U
2011	11005073	M	42y	48	urological	2011-02-10 09:31:21	fresh frozen plasma	230910015518	O	+	1	U
2011	SX1100000316	F	45y	11000023	infectious	2011-02-10 10:44:09	fresh frozen plasma	230910018576	B	+	1	U
2011	SX1100000316	F	45y	11000023	infectious	2011-02-10 10:44:09	fresh frozen plasma	230910018531	B	+	1	U
2011	10044504	F	64y	39	oncology	2011-02-10 10:46:21	fresh frozen plasma	230909017543	O	+	2	U
2011	11005105	M	73y	14	hematology, rheumatology, immunology	2011-02-10 10:57:28	RBC	230911010879	A	+	1.5	U
2011	11005105	M	73y	14	hematology, rheumatology, immunology	2011-02-10 10:57:28	RBC	230911010871	A	+	1.5	U
2011	11001745	M	79y	43	general surgery	2011-02-10 11:00:41	RBC	230910018301	O	+	1	U
2011	11002901	F	51y	12	hepatobiliary	2011-02-10 11:21:27	RBC	230910019073	O	+	2	U
2011	11003881	M	59y	46	hepatobiliary	2011-02-10 11:22:19	RBC	230910018483	A	+	1	U
2011	11003881	M	59y	46	hepatobiliary	2011-02-10 11:22:19	ordinary frozen plasma	230910016446	A	+	2	U
2011	10041809	M	87y	icu-6	respiratory	2011-02-10 11:23:44	RBC	230910015004	A	+	2	U
2011	11005358	F	82y	ICU-3	cardiothoracic	2011-02-10 11:53:17	fresh frozen plasma	230910001261	A	+	2	U
2011	11005358	F	82y	ICU-3	cardiothoracic	2011-02-10 11:53:17	fresh frozen plasma	230910013999	A	+	2	U
2011	11003938	M	63y	18	gastroenterology	2011-02-10 11:55:20	fresh frozen plasma	230910017541	A	+	2	U
2011	11003938	M	63y	18	gastroenterology	2011-02-10 11:55:20	RBC	230910003483	A	+	2	U
2011	11003521	M	31y	+13	cardiothoracic	2011-02-10 14:52:50	whole blood	230911010597	A	+	2	U
2011	11003521	M	31y	+13	cardiothoracic	2011-02-10 15:00:07	fresh frozen plasma	230910017269	A	+	1	U
2011	11003521	M	31y	+13	cardiothoracic	2011-02-10 15:00:07	fresh frozen plasma	230910017543	A	+	1	U
2011	11005484	M	71y	26	hematology, rheumatology, immunology	2011-02-10 16:07:43	RBC	230910018708	A	+	2	U
2011	11004540	M	3d	32	pediatrics	2011-02-10 17:06:31	washed RBC	230910015148	O	+	1	U
2011	11003845	M	56y	17	general surgery	2011-02-10 20:24:18	RBC	230910019041	O	+	1.5	U
2011	11005073	M	42y	48	urological	2011-02-10 20:54:38	RBC	230910015137	O	+	1	U
2011	11005614	M	38y	72	hepatobiliary	2011-02-10 21:36:07	RBC	230910003879	AB	+	1.5	U
2011	11005629	F	22y	56	obstetrics	2011-02-11 03:33:33	RBC	230911010787	B	+	2	U
2011	11005073	M	42y	48	urological	2011-02-11 04:41:14	RBC	230910018564	O	+	2	U
2011	11005073	M	42y	48	urological	2011-02-11 06:04:54	fresh frozen plasma	230910014389	O	+	1	U
2011	11005073	M	42y	48	urological	2011-02-11 06:04:54	fresh frozen plasma	230910015849	O	+	1	U
2011	11005073	M	42y	48	urological	2011-02-11 06:04:54	RBC	230910015151	O	+	2	U
2011	11005073	M	42y	48	urological	2011-02-11 07:31:48	RBC	230911010797	O	+	2	U
2011	11002657	F	1y	6	cardiothoracic	2011-02-11 08:51:02	RBC	230910019039	B	+	2	U
2011	11002657	F	1y	6	cardiothoracic	2011-02-11 08:51:02	fresh frozen plasma	230910018533	B	+	1	U
2011	11002657	F	1y	6	cardiothoracic	2011-02-11 08:51:02	fresh frozen plasma	230910018298	B	+	1	U
2011	11004827	F	23y	25	obstetrics	2011-02-11 09:17:50	RBC	230911010796	O	+	2	U
2011	11004827	F	23y	25	obstetrics	2011-02-11 09:42:51	fresh frozen plasma	230910014540	O	+	2	U
2011	11004827	F	23y	25	obstetrics	2011-02-11 09:42:51	fresh frozen plasma	230910015847	O	+	1	U
2011	11004827	F	23y	25	obstetrics	2011-02-11 09:42:51	fresh frozen plasma	230910014384	O	+	1	U
2011	11004827	F	23y	25	obstetrics	2011-02-11 09:53:45	RBC	230911010818	O	+	1.5	U
2011	SX1100000328	M	56y	1100110	infectious	2011-02-11 10:16:10	ordinary frozen plasma	230910006730	O	-	1	U
2011	SX1100000328	M	56y	1100110	infectious	2011-02-11 10:16:10	ordinary frozen plasma	230910007979	O	-	1	U
2011	SX1100000327	M	36y	1100099	infectious	2011-02-11 10:18:33	fresh frozen plasma	230910015538	O	+	1	U
2011	SX1100000327	M	36y	1100099	infectious	2011-02-11 10:18:33	fresh frozen plasma	230910014394	O	+	1	U
2011	11005484	M	71y	26	hematology, rheumatology, immunology	2011-02-11 10:20:28	RBC	230911010873	A	+	2	U
2011	11005484	M	71y	26	hematology, rheumatology, immunology	2011-02-11 10:20:28	RBC	230910018477	A	+	1	U
2011	11003845	M	56y	17	general surgery	2011-02-11 10:33:05	RBC	230910019070	O	+	1.5	U
2011	11004805	F	69y	12	hematology, rheumatology, immunology	2011-02-11 10:35:09	RBC	230911010820	B	+	1.5	U
2011	11005606	M	52y	10	hematology, rheumatology, immunology	2011-02-11 10:36:28	RBC	230910015129	O	+	1	U
2011	11005606	M	52y	10	hematology, rheumatology, immunology	2011-02-11 10:36:28	RBC	230910015136	O	+	1	U
2011	11004408	M	61y	+13	gastroenterology	2011-02-11 10:53:04	RBC	230910019032	B	+	1.5	U
2011	11005108	M	40y	25	oncology	2011-02-11 10:58:04	Rh-RBC	230910017978	O	-	2	U
2011	11004924	F	47y	+15	Nephrology	2011-02-11 11:09:12	RBC	230911010858	A	+	2	U
2011	11003644	F	49y	12	gynecology	2011-02-11 11:17:48	RBC	230910019042	O	+	1.5	U
2011	11002657	F	1y	6	cardiothoracic	2011-02-11 13:24:40	RBC	230911010788	B	+	2	U
2011	11004003	M	57y	52	hepatobiliary	2011-02-11 15:05:54	ordinary frozen plasma	230910016207	O	+	1.5	U
2011	11004003	M	57y	52	hepatobiliary	2011-02-11 15:05:54	ordinary frozen plasma	230910016089	O	+	1	U
2011	11005648	M	37y	29	hematology, rheumatology, immunology	2011-02-11 16:13:30	RBC	230910019077	O	+	1.5	U
2011	11003735	M	60y	37	hematology, rheumatology, immunology	2011-02-11 16:15:38	RBC	230910018619	AB	+	1.5	U
2011	11003735	M	60y	37	hematology, rheumatology, immunology	2011-02-11 16:15:38	RBC	230910003886	AB	+	1.5	U
2011	11005073	M	42y	48	urological	2011-02-11 16:56:36	RBC	230911010798	O	+	2	U
2011	11005807	F	78y	42	gynecology	2011-02-11 21:44:10	RBC	230910018427	A	+	2	U
2011	11003963	M	72y	45	Nephrology	2011-02-12 10:00:07	Rh-RBC	230910003865	A	-	2	U
2011	SX1100000327	M	36y	1100099	infectious	2011-02-12 10:24:31	fresh frozen plasma	230910014632	O	+	1	U
2011	SX1100000327	M	36y	1100099	infectious	2011-02-12 10:24:31	fresh frozen plasma	230910014307	O	+	1	U
2011	11004003	M	57y	52	hepatobiliary	2011-02-12 10:47:06	fresh frozen plasma	230910015505	O	+	1	U
2011	11004003	M	57y	52	hepatobiliary	2011-02-12 10:47:06	fresh frozen plasma	230910014390	O	+	1	U
2011	11005212	F	67y	15	gastroenterology	2011-02-12 10:49:17	fresh frozen plasma	230910019003	B	+	1	U
2011	11005212	F	67y	15	gastroenterology	2011-02-12 10:49:17	fresh frozen plasma	230910018558	B	+	1	U
2011	11000063	M	94y	ICU-7	respiratory	2011-02-12 10:51:47	RBC	230911010616	O	+	1	U
2011	11004284	M	66y	+24	cardiovascular	2011-02-12 11:27:20	RBC	230911010872	A	+	2	U
2011	11005600	F	74y	6	cardiovascular	2011-02-12 11:29:08	RBC	230911010632	O	+	1.5	U
2011	11005893	M	34y	21	hematology, rheumatology, immunology	2011-02-12 15:19:18	RBC	230910018420	A	+	2	U
2011	11005810	M	48y	28	hematology, rheumatology, immunology	2011-02-12 15:22:04	RBC	230911010874	A	+	2	U
2011	11005423	F	54y	53	joint surgery	2011-02-12 15:24:40	Rh-RBC	230910003867	A	-	2	U
2011	10044861	M	80y	24	Chinese medicine	2011-02-12 15:55:34	RBC	230911010485	AB	+	2	U
2011	11004757	M	61y	11	general medicine	2011-02-12 16:13:29	fresh frozen plasma	230910015500	O	+	0.5	U
2011	11004757	M	61y	11	general medicine	2011-02-12 16:13:29	fresh frozen plasma	230910014640	O	+	1	U
2011	11003845	M	56y	17	general surgery	2011-02-12 16:47:17	RBC	230910019087	O	+	2	U
2011	11005875	F	46y	58	gynecology	2011-02-12 17:02:24	RBC	230911010644	O	+	1.5	U
2011	11003614	M	58y	21	spine surgery	2011-02-12 17:24:19	RBC	230911010562	O	+	1.5	U
2011	11003614	M	58y	21	spine surgery	2011-02-12 17:24:19	RBC	230911010578	O	+	1.5	U
2011	11005763	F	65y	22	hematology, rheumatology, immunology	2011-02-12 19:10:28	RBC	230911010633	O	+	1	U
2011	11005913	M	74y	58	gastroenterology	2011-02-12 19:13:09	RBC	230910019107	O	+	2	U
2011	11005934	M	67y	41	general surgery	2011-02-12 21:29:22	RBC	230910018465	A	+	1	U
2011	11005934	M	67y	41	general surgery	2011-02-12 21:29:22	RBC	230910015038	A	+	1	U
2011	11002657	F	1y	ICU-8	cardiothoracic	2011-02-13 09:52:23	fresh frozen plasma	230910019030	B	+	1	U
2011	11005850	F	42y	56	gynecology	2011-02-13 10:08:45	RBC	230911010654	B	+	1.5	U
2011	11005913	M	74y	58	gastroenterology	2011-02-13 10:17:00	RBC	230910015127	O	+	2	U
2011	11005913	M	74y	58	gastroenterology	2011-02-13 10:18:15	fresh frozen plasma	230910012305	O	+	2	U
2011	10036541	M	41y	9	Breast, burn, pediatric surgery	2011-02-13 10:19:57	fresh frozen plasma	230910018530	B	+	1	U
2011	10036541	M	41y	9	Breast, burn, pediatric surgery	2011-02-13 10:19:57	ordinary frozen plasma	230911010848	B	+	2	U
2011	11005212	F	67y	15	gastroenterology	2011-02-13 10:21:33	RBC	230911010822	B	+	2	U
2011	11004423	F	31y	ICU-s14	respiratory	2011-02-13 10:47:23	fresh frozen plasma	230910015113	B	+	1	U
2011	11004423	F	31y	ICU-s14	respiratory	2011-02-13 10:47:23	fresh frozen plasma	230910019019	B	+	1	U
2011	11004337	M	61y	58	general surgery	2011-02-13 11:07:10	RBC	230910015049	A	+	1	U
2011	11005934	M	67y	41	general surgery	2011-02-13 11:08:54	RBC	230910018555	A	+	2	U
2011	11004408	M	61y	+13	gastroenterology	2011-02-13 15:20:24	RBC	230910015132	B	+	1.5	U
2011	11005875	F	46y	58	gynecology	2011-02-13 15:27:37	RBC	230911010650	O	+	2	U
2011	11005484	M	71y	26	hematology, rheumatology, immunology	2011-02-13 15:32:10	RBC	230910018546	A	+	1.5	U
2011	11005484	M	71y	26	hematology, rheumatology, immunology	2011-02-13 15:32:10	RBC	230910018542	A	+	1.5	U
2011	11004667	M	29y	13	Nephrology	2011-02-13 16:58:23	RBC	230911010653	O	+	2	U
2011	11005423	F	54y	53	joint surgery	2011-02-13 17:19:22	RBC	230910018478	A	+	1	U
2011	11005423	F	54y	53	joint surgery	2011-02-13 17:19:22	RBC	230910018480	A	+	1	U
2011	11006020	F	38y	22	obstetrics	2011-02-13 18:38:27	fresh frozen plasma	230910012304	O	+	1	U
2011	11006020	F	38y	22	obstetrics	2011-02-13 18:38:27	fresh frozen plasma	230910014627	O	+	1	U
2011	11006020	F	38y	22	obstetrics	2011-02-13 18:38:27	fresh frozen plasma	230910014810	O	+	1	U
2011	11006020	F	38y	22	obstetrics	2011-02-13 18:38:27	RBC	230911010813	O	+	2	U
2011	11006020	F	38y	22	obstetrics	2011-02-14 00:55:55	RBC	230911010657	O	+	2	U
2011	11005810	M	48y	28	hematology, rheumatology, immunology	2011-02-14 10:26:31	RBC	230910015016	A	+	1	U
2011	11005810	M	48y	28	hematology, rheumatology, immunology	2011-02-14 10:26:31	RBC	230910015047	A	+	1	U
2011	11006054	F	30y	+19	Nephrology	2011-02-14 11:09:38	RBC	230910015080	A	+	1	U
2011	11005358	F	82y	36	cardiothoracic	2011-02-14 11:11:25	RBC	230910003510	A	+	1	U
2011	11005934	M	67y	41	general surgery	2011-02-14 11:12:39	RBC	230910018464	A	+	1.5	U
2011	11005714	F	70y	08	gastroenterology	2011-02-14 11:14:20	RBC	230910015074	A	+	1	U
2011	11005714	F	70y	08	gastroenterology	2011-02-14 11:14:20	RBC	230910015077	A	+	1	U
2011	11005212	F	67y	15	gastroenterology	2011-02-14 11:27:38	RBC	230910019075	B	+	1.5	U
2011	11005212	F	67y	15	gastroenterology	2011-02-14 11:27:38	fresh frozen plasma	230910019034	B	+	1.5	U
2011	11003845	M	56y	17	general surgery	2011-02-14 12:45:56	RBC	230911010619	O	+	2	U
2011	11005656	M	16y	47	cardiothoracic	2011-02-14 14:14:34	fresh frozen plasma	230910017713	AB	+	1	U
2011	11005656	M	16y	47	cardiothoracic	2011-02-14 14:14:34	fresh frozen plasma	230910018385	AB	+	1	U
2011	11005656	M	16y	47	cardiothoracic	2011-02-14 14:14:34	ordinary frozen plasma	230909017621	AB	+	1.5	U
2011	11006127	F	73y	12	hematology, rheumatology, immunology	2011-02-14 15:32:47	RBC	230910017996	A	+	2	U
2011	11004333	F	80y	35	neurosurgery	2011-02-14 15:41:22	RBC	230910015632	B	+	2	U
2011	11005807	F	78y	42	gynecology	2011-02-14 15:43:44	RBC	230910015027	A	+	2	U
2011	11005656	M	16y	47	cardiothoracic	2011-02-14 16:28:42	fresh frozen plasma	230910018729	AB	+	1	U
2011	11005656	M	16y	47	cardiothoracic	2011-02-14 16:28:42	fresh frozen plasma	230910018005	AB	+	1	U
2011	11004003	M	57y	52	hepatobiliary	2011-02-14 16:31:33	fresh frozen plasma	230910014639	O	+	1	U
2011	11004003	M	57y	52	hepatobiliary	2011-02-14 16:31:33	fresh frozen plasma	230910014629	O	+	1.5	U
2011	11004337	M	61y	58	general surgery	2011-02-14 16:35:03	RBC	230910017998	A	+	2	U
2011	11005640	M	53y	71	hepatobiliary	2011-02-14 16:53:03	RBC	230911010864	A	+	1.5	U
2011	11006055	M	59y	33	oncology	2011-02-14 17:06:11	RBC	230911010607	O	+	2	U
2011	11005640	M	53y	71	hepatobiliary	2011-02-14 17:20:26	ordinary frozen plasma	230910015359	A	+	2	U
2011	11005640	M	53y	71	hepatobiliary	2011-02-14 17:20:26	fresh frozen plasma	230910017558	A	+	2	U
2011	11005640	M	53y	71	hepatobiliary	2011-02-14 17:20:26	RBC	230910003542	A	+	1	U
2011	11005640	M	53y	71	hepatobiliary	2011-02-14 17:20:26	RBC	230910018569	A	+	1	U
2011	11005850	F	42y	56	gynecology	2011-02-14 18:39:09	RBC	230911010648	B	+	1.5	U
2011	11005606	M	52y	10	hematology, rheumatology, immunology	2011-02-14 19:12:59	manually condensed platelet	230910015274	O	+	2	U
2011	11005606	M	52y	10	hematology, rheumatology, immunology	2011-02-14 19:12:59	manually condensed platelet	230910015279	O	+	2	U
2011	11005606	M	52y	10	hematology, rheumatology, immunology	2011-02-14 19:12:59	manually condensed platelet	230910015275	O	+	2	U
2011	11005606	M	52y	10	hematology, rheumatology, immunology	2011-02-14 19:12:59	manually condensed platelet	230910019119	O	+	2	U
2011	11005606	M	52y	10	hematology, rheumatology, immunology	2011-02-14 19:12:59	manually condensed platelet	230910015280	O	+	2	U
2011	11005606	M	52y	10	hematology, rheumatology, immunology	2011-02-14 19:12:59	RBC	230911010749	O	+	1.5	U
2011	11000479	M	39y	43	hematology, rheumatology, immunology	2011-02-14 19:20:43	manually condensed platelet	230910015285	B	+	2	U
2011	11000479	M	39y	43	hematology, rheumatology, immunology	2011-02-14 19:20:43	manually condensed platelet	230910015281	B	+	2	U
2011	11000479	M	39y	43	hematology, rheumatology, immunology	2011-02-14 19:20:43	manually condensed platelet	230910015276	B	+	2	U
2011	11000479	M	39y	43	hematology, rheumatology, immunology	2011-02-14 19:20:43	manually condensed platelet	230910015283	B	+	2	U
2011	11000479	M	39y	43	hematology, rheumatology, immunology	2011-02-14 19:20:43	manually condensed platelet	230910003583	B	+	1.5	U
2011	11004284	M	66y	+24	cardiovascular	2011-02-14 19:26:02	manually condensed platelet	230910015287	A	+	2	U
2011	11004284	M	66y	+24	cardiovascular	2011-02-14 19:26:02	manually condensed platelet	230910015629	A	+	2	U
2011	11004284	M	66y	+24	cardiovascular	2011-02-14 19:26:02	manually condensed platelet	230910015286	A	+	2	U
2011	11004284	M	66y	+24	cardiovascular	2011-02-14 19:26:02	manually condensed platelet	230910019120	A	+	2	U
2011	11004284	M	66y	+24	cardiovascular	2011-02-14 19:26:02	manually condensed platelet	230910019121	A	+	2	U
2011	11004487	M	33y	39	general surgery	2011-02-14 19:27:47	RBC	230910019116	B	+	2	U
2011	11005656	M	16y	47	cardiothoracic	2011-02-14 21:46:30	ordinary frozen plasma	230910018947	AB	+	1	U
2011	11005656	M	16y	47	cardiothoracic	2011-02-14 21:46:30	fresh frozen plasma	230910017202	AB	+	1	U
2011	11004337	M	61y	58	general surgery	2011-02-15 09:37:58	whole blood	230910015035	A	+	1	U
2011	11004337	M	61y	58	general surgery	2011-02-15 09:37:58	whole blood	230910015031	A	+	1	U
2011	11004487	M	33y	39	general surgery	2011-02-15 10:40:04	RBC	230911010779	B	+	2	U
2011	11006127	F	73y	12	hematology, rheumatology, immunology	2011-02-15 10:40:27	RBC	230910019024	A	+	1.5	U
2011	11005688	F	36y	60	oncology	2011-02-15 11:27:44	RBC	230910019031	A	+	1.5	U
2011	11005793	F	47y	+15	Nephrology	2011-02-15 11:30:56	RBC	230911010423	A	+	2	U
2011	11003641	F	85y	44	cardiovascular	2011-02-15 11:46:08	RBC	230911010594	B	+	1.5	U
2011	11001745	M	79y	43	general surgery	2011-02-15 11:47:33	RBC	230910019095	O	+	2	U
2011	11002374	F	19y	40	cardiothoracic	2011-02-15 12:01:07	whole blood	230910019105	A	+	2	U
2011	11005850	F	42y	56	gynecology	2011-02-15 14:50:53	RBC	230911010642	B	+	2	U
2011	11004408	M	61y	+13	gastroenterology	2011-02-15 14:53:19	RBC	230910015631	B	+	2	U
2011	11006263	F	56y	+34	Nephrology	2011-02-15 15:01:07	RBC	230910019007	A	+	1.5	U
2011	10041809	M	87y	icu-6	respiratory	2011-02-15 15:07:46	RBC	230910019017	A	+	1.5	U
2011	11002374	F	19y	40	cardiothoracic	2011-02-15 15:09:51	fresh frozen plasma	230910017272	A	+	1	U
2011	11002374	F	19y	40	cardiothoracic	2011-02-15 15:09:51	fresh frozen plasma	230910017589	A	+	1	U
2011	11002374	F	19y	40	cardiothoracic	2011-02-15 15:09:51	fresh frozen plasma	230910017482	A	+	1	U
2011	11002374	F	19y	40	cardiothoracic	2011-02-15 15:09:51	fresh frozen plasma	230910017529	A	+	1	U
2011	11002683	M	71y	27	urological	2011-02-15 15:39:54	RBC	230911010587	O	+	2	U
2011	11004153	M	35y	43	Nephrology	2011-02-15 15:45:08	RBC	230910019115	O	+	1.5	U
2011	SX1100000327	M	36y	1100099	infectious	2011-02-15 16:53:07	ordinary frozen plasma	230910016144	O	+	2	U
2011	11003845	M	56y	17	general surgery	2011-02-15 17:39:01	RBC	230911010618	O	+	2	U
2011	11002374	F	19y	40	cardiothoracic	2011-02-15 17:46:42	whole blood	230910015076	A	+	1	U
2011	11005700	M	46y	4	urological	2011-02-15 18:19:47	RBC	230911010647	AB	+	2	U
2011	11005700	M	46y	4	urological	2011-02-15 18:19:53	RBC	230911010559	AB	+	2	U
2011	11006060	F	26y	23	hematology, rheumatology, immunology	2011-02-15 19:59:17	single donor platelet	230910003581	A	+	1	U
2011	11006357	F	37y	26	gastroenterology	2011-02-15 21:09:04	washed RBC	230911010770	O	+	2	U
2011	11006497	F	43y	37	joint surgery	2011-02-15 23:49:15	RBC	230911010786	B	+	2	U
2011	11006306	F	28y	49	hematology, rheumatology, immunology	2011-02-16 09:58:43	RBC	230910018559	A	+	1	U
2011	11006306	F	28y	49	hematology, rheumatology, immunology	2011-02-16 09:58:43	RBC	230910018560	A	+	1	U
2011	SX1100000329	M	33y	1100133	infectious	2011-02-16 10:29:27	fresh frozen plasma	230910019099	B	+	2	U
2011	SX1100000328	M	56y	1100110	infectious	2011-02-16 10:31:12	ordinary frozen plasma	230910011213	O	-	1	U
2011	SX1100000328	M	56y	1100110	infectious	2011-02-16 10:31:12	fresh frozen plasma	230910008460	O	-	1	U
2011	11005212	F	67y	15	gastroenterology	2011-02-16 10:37:56	ordinary frozen plasma	230911010610	B	+	2	U
2011	11005714	F	70y	08	gastroenterology	2011-02-16 10:40:05	ordinary frozen plasma	230910018174	A	+	2	U
2011	11006357	F	37y	26	gastroenterology	2011-02-16 10:43:42	RBC	230911010681	O	+	2	U
2011	11004423	F	31y	ICU-s5	respiratory	2011-02-16 10:55:07	fresh frozen plasma	230910019040	B	+	1.5	U
2011	11004423	F	31y	ICU-s5	respiratory	2011-02-16 10:55:07	fresh frozen plasma	230910018538	B	+	1.5	U
2011	11003804	F	55y	38	cardiothoracic	2011-02-16 11:10:54	whole blood	230911010720	O	+	2	U
2011	11005688	F	36y	60	oncology	2011-02-16 11:19:11	RBC	230910019005	A	+	1	U
2011	11005688	F	36y	60	oncology	2011-02-16 11:19:11	RBC	230910018572	A	+	1	U
2011	11006455	M	46y	49	gastroenterology	2011-02-16 11:21:53	ordinary frozen plasma	230911010583	B	+	2	U
2011	11005003	F	59y	+6	endocrinology	2011-02-16 11:23:54	fresh frozen plasma	230910014242	O	+	1	U
2011	11005003	F	59y	+6	endocrinology	2011-02-16 11:23:54	fresh frozen plasma	230910014234	O	+	1	U
2011	11006141	F	40y	r1	obstetrics	2011-02-16 12:04:06	RBC	230911010579	B	+	1.5	U
2011	11003804	F	55y	38	cardiothoracic	2011-02-16 14:52:06	whole blood	230911010724	O	+	2	U
2011	11003804	F	55y	38	cardiothoracic	2011-02-16 14:52:06	fresh frozen plasma	230910014628	O	+	2	U
2011	11003804	F	55y	38	cardiothoracic	2011-02-16 14:52:06	ordinary frozen plasma	230910016168	O	+	1.5	U
2011	11001745	M	79y	43	general surgery	2011-02-16 15:56:09	ordinary frozen plasma	230910016155	O	+	2	U
2011	11001745	M	79y	43	general surgery	2011-02-16 15:56:09	ordinary frozen plasma	230910016133	O	+	2	U
2011	11006316	F	8y	54	hematology, rheumatology, immunology	2011-02-16 16:08:49	single donor platelet	230910003579	B	+	1	U
2011	11003845	M	56y	17	general surgery	2011-02-16 16:20:31	RBC	230911010539	O	+	2	U
2011	11000950	M	75y	38	Nephrology	2011-02-16 16:39:59	RBC	230910019136	O	+	1.5	U
2011	11005003	F	59y	+6	endocrinology	2011-02-16 16:41:37	RBC	230910019142	O	+	1.5	U
2011	10003489	M	37y	13	neurosurgery	2011-02-16 17:23:28	RBC	230911010531	B	+	1.5	U
2011	11006620	M	80y	72	general surgery	2011-02-16 20:31:10	RBC	230910003479	AB	+	1.5	U
2011	SX1100000330	F	51y	1100130	infectious	2011-02-16 21:54:48	RBC	230911010591	B	+	2	U
2011	11006675	M	61y	01	gastroenterology	2011-02-17 04:25:34	RBC	230910018292	A	+	1	U
2011	11006675	M	61y	01	gastroenterology	2011-02-17 04:25:34	RBC	230910017999	A	+	2	U
2011	10036541	M	41y	12	Breast, burn, pediatric surgery	2011-02-17 10:14:42	fresh frozen plasma	230910019103	B	+	2	U
2011	10036541	M	41y	12	Breast, burn, pediatric surgery	2011-02-17 10:14:42	fresh frozen plasma	230910015631	B	+	2	U
2011	SX1100000331	M	29y	1100137	infectious	2011-02-17 10:29:28	fresh frozen plasma	230910019097	B	+	2	U
2011	SX1100000329	M	33y	1100133	infectious	2011-02-17 10:32:35	ordinary frozen plasma	230911010550	B	+	2	U
2011	SX1100000327	M	36y	1100099	infectious	2011-02-17 10:35:03	ordinary frozen plasma	230910016205	O	+	2	U
2011	11004506	F	61y	26	hepatobiliary	2011-02-17 10:46:05	RBC	230911010546	B	+	2	U
2011	11002374	F	19y	40	cardiothoracic	2011-02-17 10:48:17	whole blood	230910019084	A	+	2	U
2011	11006251	F	48y	71	gynecology	2011-02-17 10:58:00	RBC	230910017958	AB	+	1.5	U
2011	11006278	F	36y	71	urological	2011-02-17 11:01:59	RBC	230910003488	AB	+	1.5	U
2011	11006278	F	36y	71	urological	2011-02-17 11:01:59	RBC	230910018681	AB	+	1	U
2011	11003804	F	55y	38	cardiothoracic	2011-02-17 11:03:30	fresh frozen plasma	230910015931	O	+	1	U
2011	11003804	F	55y	38	cardiothoracic	2011-02-17 11:03:30	fresh frozen plasma	230910015935	O	+	1	U
2011	11006648	F	42y	65	gynecology	2011-02-17 11:17:57	RBC	230911010355	O	+	2	U
2011	11006769	M	50y	75	hepatobiliary	2011-02-17 13:54:29	RBC	230911010850	A	+	1.5	U
2011	11003804	F	55y	38	cardiothoracic	2011-02-17 14:04:01	RBC	230910019101	O	+	2	U
2011	11003744	M	63y	9	cardiothoracic	2011-02-17 14:28:15	whole blood	230910019113	O	+	2	U
2011	11002901	F	51y	12	hepatobiliary	2011-02-17 15:13:36	RBC	230910019119	O	+	2	U
2011	11003845	M	56y	17	general surgery	2011-02-17 15:15:42	RBC	230911010783	O	+	2	U
2011	11006767	F	17y	30	hematology, rheumatology, immunology	2011-02-17 15:18:33	RBC	230911010527	B	+	2	U
2011	11005212	F	67y	15	gastroenterology	2011-02-17 15:23:30	ordinary frozen plasma	230910018868	B	+	1.5	U
2011	11006455	M	46y	49	gastroenterology	2011-02-17 15:26:25	ordinary frozen plasma	230910018792	B	+	1.5	U
2011	11003744	M	63y	9	cardiothoracic	2011-02-17 15:30:35	whole blood	230911010767	O	+	2	U
2011	11003744	M	63y	9	cardiothoracic	2011-02-17 15:30:35	fresh frozen plasma	230910014767	O	+	2	U
2011	11003744	M	63y	9	cardiothoracic	2011-02-17 15:30:35	ordinary frozen plasma	230910016233	O	+	2	U
2011	11006497	F	43y	42	dermatology, hemorrhoid-fistula	2011-02-17 15:47:35	RBC	230911010551	B	+	2	U
2011	11000416	M	65y	15	hematology, rheumatology, immunology	2011-02-17 15:59:21	fresh frozen plasma	230910015949	O	+	1	U
2011	11000416	M	65y	15	hematology, rheumatology, immunology	2011-02-17 15:59:21	ordinary frozen plasma	230910015438	O	+	1	U
2011	11005875	F	46y	58	gynecology	2011-02-17 16:36:00	RBC	230910015280	O	+	2	U
2011	11006357	F	37y	26	gastroenterology	2011-02-17 16:38:15	RBC	230911010742	O	+	2	U
2011	11006807	M	23y	r1	neurosurgery	2011-02-17 18:24:22	whole blood	230910015634	A	+	2	U
2011	11005126	F	39y	14	cardiothoracic	2011-02-17 20:19:11	fresh frozen plasma	230910017615	A	+	1	U
2011	11005126	F	39y	14	cardiothoracic	2011-02-17 20:19:11	fresh frozen plasma	230910018203	A	+	0.5	U
2011	11005126	F	39y	14	cardiothoracic	2011-02-17 20:19:11	fresh frozen plasma	230910017632	A	+	0.5	U
2011	11003744	M	63y	9	cardiothoracic	2011-02-17 20:21:46	fresh frozen plasma	230910015901	O	+	1	U
2011	11003744	M	63y	9	cardiothoracic	2011-02-17 20:21:46	fresh frozen plasma	230910015916	O	+	1	U
2011	11003744	M	63y	9	cardiothoracic	2011-02-17 20:21:46	ordinary frozen plasma	230910015441	O	+	1	U
2011	11003744	M	63y	9	cardiothoracic	2011-02-17 20:21:46	fresh frozen plasma	230910015943	O	+	1	U
2011	11006827	F	22y	22	obstetrics	2011-02-17 20:27:56	fresh frozen plasma	230910019100	B	+	1	U
2011	11006827	F	22y	22	obstetrics	2011-02-17 20:27:56	fresh frozen plasma	230910015106	B	+	1	U
2011	11006827	F	22y	22	obstetrics	2011-02-17 20:27:56	fresh frozen plasma	230910018557	B	+	1	U
2011	11006827	F	22y	22	obstetrics	2011-02-17 20:27:56	fresh frozen plasma	230910019061	B	+	1	U
2011	11006827	F	22y	22	obstetrics	2011-02-17 20:29:51	cryoprecipitate	230910015008	B	+	1	U
2011	11006827	F	22y	22	obstetrics	2011-02-17 20:29:51	cryoprecipitate	230910018846	B	+	1	U
2011	11006827	F	22y	22	obstetrics	2011-02-17 20:29:51	cryoprecipitate	230910018866	B	+	1	U
2011	11006827	F	22y	22	obstetrics	2011-02-17 20:29:51	cryoprecipitate	230910018785	B	+	1	U
2011	11006827	F	22y	22	obstetrics	2011-02-17 20:29:51	cryoprecipitate	230910018029	B	+	1	U
2011	11006827	F	22y	22	obstetrics	2011-02-17 20:29:51	cryoprecipitate	230910018911	B	+	1	U
2011	11006827	F	22y	22	obstetrics	2011-02-17 20:29:51	cryoprecipitate	230910018793	B	+	1	U
2011	11006827	F	22y	22	obstetrics	2011-02-17 20:29:51	cryoprecipitate	230910018792	B	+	1	U
2011	11006827	F	22y	22	obstetrics	2011-02-17 20:29:51	cryoprecipitate	230910018110	B	+	1	U
2011	11006827	F	22y	22	obstetrics	2011-02-17 20:29:51	cryoprecipitate	230910018472	B	+	1	U
2011	11003462	M	42y	06	hepatobiliary	2011-02-17 21:22:46	RBC	230910019097	B	+	2	U
2011	11003462	M	42y	06	hepatobiliary	2011-02-17 22:03:20	RBC	230911010575	B	+	2	U
2011	11003462	M	42y	06	hepatobiliary	2011-02-17 22:03:20	RBC	230910019099	B	+	2	U
2011	11006060	F	26y	23	hematology, rheumatology, immunology	2011-02-17 22:28:27	RBC	230910019001	A	+	1	U
2011	11006060	F	26y	23	hematology, rheumatology, immunology	2011-02-17 22:28:27	RBC	230910018578	A	+	1	U
2011	11006060	F	26y	23	hematology, rheumatology, immunology	2011-02-17 22:28:27	fresh frozen plasma	230910013974	A	+	2	U
2011	11006060	F	26y	23	hematology, rheumatology, immunology	2011-02-17 22:28:27	fresh frozen plasma	230910017638	A	+	1.5	U
2011	11003462	M	42y	06	hepatobiliary	2011-02-17 22:54:27	fresh frozen plasma	230910018551	B	+	1	U
2011	11003462	M	42y	06	hepatobiliary	2011-02-17 22:54:27	ordinary frozen plasma	230910018793	B	+	1.5	U
2011	11003462	M	42y	06	hepatobiliary	2011-02-17 22:54:27	fresh frozen plasma	230910018300	B	+	1.5	U
2011	11006852	F	26y	13	obstetrics	2011-02-17 23:45:19	RBC	230910018294	A	+	1	U
2011	11006852	F	26y	13	obstetrics	2011-02-17 23:45:19	RBC	230910018554	A	+	1	U
2011	11003462	M	42y	06	hepatobiliary	2011-02-18 00:08:52	RBC	230911010696	B	+	2	U
2011	11003462	M	42y	06	hepatobiliary	2011-02-18 00:08:52	ordinary frozen plasma	230910018846	B	+	1.5	U
2011	11003462	M	42y	06	hepatobiliary	2011-02-18 00:08:52	ordinary frozen plasma	230910018029	B	+	1.5	U
2011	11005126	F	39y	14	cardiothoracic	2011-02-18 00:50:00	whole blood	230911010711	A	+	2	U
2011	11003462	M	42y	06	hepatobiliary	2011-02-18 02:08:51	RBC	230911010704	B	+	2	U
2011	11003462	M	42y	06	hepatobiliary	2011-02-18 02:08:51	RBC	230911010523	B	+	2	U
2011	11003462	M	42y	06	hepatobiliary	2011-02-18 02:08:51	fresh frozen plasma	230910018553	B	+	1	U
2011	11003462	M	42y	06	hepatobiliary	2011-02-18 02:08:51	fresh frozen plasma	230910018527	B	+	1	U
2011	11003462	M	42y	06	hepatobiliary	2011-02-18 02:08:51	fresh frozen plasma	230910018577	B	+	1	U
2011	11003462	M	42y	06	hepatobiliary	2011-02-18 02:08:51	ordinary frozen plasma	230910018472	B	+	1.5	U
2011	11003462	M	42y	06	hepatobiliary	2011-02-18 02:08:51	fresh frozen plasma	230910015632	B	+	0.5	U
2011	11003462	M	42y	06	hepatobiliary	2011-02-18 02:08:51	fresh frozen plasma	230910019004	B	+	1	U
2011	11006849	M	63y	76	general surgery	2011-02-18 03:14:21	RBC	230910019079	A	+	1	U
2011	11006849	M	63y	76	general surgery	2011-02-18 03:14:21	RBC	230910018561	A	+	1	U
2011	11006849	M	63y	76	general surgery	2011-02-18 03:14:21	RBC	230910015147	A	+	1.5	U
2011	11006849	M	63y	76	general surgery	2011-02-18 03:14:21	RBC	230910019013	A	+	1	U
2011	11003845	M	56y	17	general surgery	2011-02-18 06:00:34	RBC	230911010715	O	+	1	U
2011	11003845	M	56y	17	general surgery	2011-02-18 06:00:34	RBC	230910019128	O	+	1	U
2011	11002075	M	16y	33	cardiothoracic	2011-02-18 08:57:17	whole blood	230911010702	O	+	2	U
2011	11002075	M	16y	33	cardiothoracic	2011-02-18 09:44:09	fresh frozen plasma	230910015909	O	+	1	U
2011	11002075	M	16y	33	cardiothoracic	2011-02-18 09:44:09	fresh frozen plasma	230910015933	O	+	1	U
2011	11002075	M	16y	33	cardiothoracic	2011-02-18 09:44:09	fresh frozen plasma	230910012299	O	+	2	U
2011	SX1100000329	M	33y	1100133	infectious	2011-02-18 10:28:14	fresh frozen plasma	230910015044	B	+	1	U
2011	SX1100000329	M	33y	1100133	infectious	2011-02-18 10:28:14	fresh frozen plasma	230910018526	B	+	1	U
2011	SX1100000331	M	29y	1100137	infectious	2011-02-18 10:29:36	fresh frozen plasma	230910019118	B	+	1	U
2011	SX1100000331	M	29y	1100137	infectious	2011-02-18 10:29:36	fresh frozen plasma	230910015131	B	+	1	U
2011	11000416	M	65y	15	hematology, rheumatology, immunology	2011-02-18 10:32:12	ordinary frozen plasma	230910016164	O	+	2	U
2011	11006482	F	41y	55	Chinese medicine	2011-02-18 10:35:01	RBC	230911010880	AB	+	1	U
2011	11006482	F	41y	55	Chinese medicine	2011-02-18 10:35:01	RBC	230910017989	AB	+	1	U
2011	11006497	F	43y	42	dermatology, hemorrhoid-fistula	2011-02-18 10:58:12	RBC	230911010725	B	+	2	U
2011	11005126	F	39y	14	cardiothoracic	2011-02-18 11:00:57	whole blood	230911010739	A	+	2	U
2011	11006849	M	63y	76	general surgery	2011-02-18 11:05:04	RBC	230910019052	A	+	1	U
2011	11006849	M	63y	76	general surgery	2011-02-18 11:05:04	RBC	230910019062	A	+	1	U
2011	11006849	M	63y	76	general surgery	2011-02-18 11:06:41	fresh frozen plasma	230910017607	A	+	1	U
2011	11006849	M	63y	76	general surgery	2011-02-18 11:06:41	ordinary frozen plasma	230910016455	A	+	1	U
2011	11006849	M	63y	76	general surgery	2011-02-18 11:06:41	ordinary frozen plasma	230910016672	A	+	2	U
2011	11006849	M	63y	76	general surgery	2011-02-18 11:06:41	ordinary frozen plasma	230910018157	A	+	2	U
2011	11006849	M	63y	76	general surgery	2011-02-18 11:06:41	ordinary frozen plasma	230910016685	A	+	2	U
2011	11006060	F	26y	23	hematology, rheumatology, immunology	2011-02-18 11:12:09	RBC	230911010823	A	+	2	U
2011	11006060	F	26y	23	hematology, rheumatology, immunology	2011-02-18 11:12:09	fresh frozen plasma	230910017621	A	+	1	U
2011	11006060	F	26y	23	hematology, rheumatology, immunology	2011-02-18 11:12:09	fresh frozen plasma	230910017635	A	+	1	U
2011	11006060	F	26y	23	hematology, rheumatology, immunology	2011-02-18 11:12:09	fresh frozen plasma	230910017623	A	+	1.5	U
2011	11006060	F	26y	23	hematology, rheumatology, immunology	2011-02-18 11:12:09	fresh frozen plasma	230910018186	A	+	0.5	U
2011	11006648	F	42y	65	gynecology	2011-02-18 11:33:38	RBC	230910015268	O	+	2	U
2011	11003845	M	56y	17	general surgery	2011-02-18 11:34:25	RBC	230910015272	O	+	2	U
2011	11003744	M	63y	9	cardiothoracic	2011-02-18 11:36:15	fresh frozen plasma	230910014225	O	+	1	U
2011	11003744	M	63y	9	cardiothoracic	2011-02-18 11:36:15	fresh frozen plasma	230910012295	O	+	1	U
2011	11004667	M	29y	13	Nephrology	2011-02-18 11:39:06	RBC	230910015273	O	+	2	U
2011	11006675	M	61y	01	gastroenterology	2011-02-18 11:40:29	fresh frozen plasma	230910017624	A	+	1	U
2011	11006675	M	61y	01	gastroenterology	2011-02-18 11:40:29	ordinary frozen plasma	230910001257	A	+	1	U
2011	11006455	M	46y	49	gastroenterology	2011-02-18 11:42:28	ordinary frozen plasma	230910018911	B	+	1.5	U
2011	11005189	M	61y	icu-5	gastroenterology	2011-02-18 11:45:27	fresh frozen plasma	230910013791	A	+	2	U
2011	11005189	M	61y	icu-5	gastroenterology	2011-02-18 11:45:27	fresh frozen plasma	230910017521	A	+	2	U
2011	11005212	F	67y	15	gastroenterology	2011-02-18 14:39:14	ordinary frozen plasma	230910018785	B	+	1.5	U
2011	11002075	M	16y	33	cardiothoracic	2011-02-18 14:49:33	fresh frozen plasma	230910014765	O	+	2	U
2011	11002075	M	16y	33	cardiothoracic	2011-02-18 14:49:33	fresh frozen plasma	230910015862	O	+	2	U
2011	11006532	M	67y	9	oncology	2011-02-18 15:36:54	RBC	230911010826	A	+	2	U
2011	11006987	F	33y	42	gynecology	2011-02-18 16:01:49	RBC	230911010609	A	+	2	U
2011	11006987	F	33y	42	gynecology	2011-02-18 16:01:49	RBC	230911010821	A	+	2	U
2011	11006970	F	58y	50	hematology, rheumatology, immunology	2011-02-18 16:40:09	RBC	230910018534	A	+	1	U
2011	11006970	F	58y	50	hematology, rheumatology, immunology	2011-02-18 16:40:09	RBC	230910018303	A	+	1	U
2011	11004423	F	31y	ICU-s5	respiratory	2011-02-18 17:23:07	ordinary frozen plasma	234009014381	B	+	1.5	U
2011	11004423	F	31y	ICU-s5	respiratory	2011-02-18 17:23:07	ordinary frozen plasma	234009014372	B	+	1.5	U
2011	11006981	M	71y	18	trauma orthopaedics	2011-02-18 17:32:47	RBC	230911010687	O	+	2	U
2011	11006987	F	33y	42	gynecology	2011-02-18 17:39:49	fresh frozen plasma	230910017511	A	+	1	U
2011	11006987	F	33y	42	gynecology	2011-02-18 17:39:49	fresh frozen plasma	230910015000	A	+	1	U
2011	11006987	F	33y	42	gynecology	2011-02-18 17:39:49	fresh frozen plasma	230910015374	A	+	1	U
2011	11006987	F	33y	42	gynecology	2011-02-18 17:39:49	fresh frozen plasma	230910013884	A	+	1	U
2011	11002075	M	16y	33	cardiothoracic	2011-02-18 17:43:36	fresh frozen plasma	230910014237	O	+	1	U
2011	11002075	M	16y	33	cardiothoracic	2011-02-18 17:43:36	ordinary frozen plasma	230910016127	O	+	1	U
2011	11002075	M	16y	33	cardiothoracic	2011-02-18 17:43:36	fresh frozen plasma	230910014247	O	+	1	U
2011	11002075	M	16y	33	cardiothoracic	2011-02-18 17:43:36	fresh frozen plasma	230910014634	O	+	1	U
2011	11002075	M	16y	33	cardiothoracic	2011-02-18 17:43:36	RBC	230911010723	O	+	2	U
2011	11002075	M	16y	33	cardiothoracic	2011-02-18 18:06:21	cryoprecipitate	230910010836	O	+	1	U
2011	11002075	M	16y	33	cardiothoracic	2011-02-18 18:06:21	cryoprecipitate	230910009497	O	+	1	U
2011	11002075	M	16y	33	cardiothoracic	2011-02-18 18:06:21	cryoprecipitate	230910008837	O	+	1	U
2011	11002075	M	16y	33	cardiothoracic	2011-02-18 18:06:21	cryoprecipitate	230910010210	O	+	1	U
2011	11002075	M	16y	33	cardiothoracic	2011-02-18 18:06:21	cryoprecipitate	230910010659	O	+	1	U
2011	11002075	M	16y	33	cardiothoracic	2011-02-18 18:06:21	cryoprecipitate	230910009338	O	+	1	U
2011	11002075	M	16y	33	cardiothoracic	2011-02-18 18:06:21	cryoprecipitate	230910008676	O	+	1	U
2011	11002075	M	16y	33	cardiothoracic	2011-02-18 18:06:21	cryoprecipitate	230910006840	O	+	1	U
2011	11002075	M	16y	33	cardiothoracic	2011-02-18 18:06:21	cryoprecipitate	230910010204	O	+	1	U
2011	11002075	M	16y	33	cardiothoracic	2011-02-18 18:06:21	cryoprecipitate	230910010234	O	+	1	U
2011	11002075	M	16y	33	cardiothoracic	2011-02-18 18:44:13	whole blood	230911010707	O	+	2	U
2011	11006060	F	26y	23	hematology, rheumatology, immunology	2011-02-18 19:04:15	manually condensed platelet	230910019205	A	+	2	U
2011	11006060	F	26y	23	hematology, rheumatology, immunology	2011-02-18 19:04:15	manually condensed platelet	230910015246	A	+	1.5	U
2011	11006060	F	26y	23	hematology, rheumatology, immunology	2011-02-18 19:04:15	manually condensed platelet	230910019210	A	+	1.5	U
2011	11006060	F	26y	23	hematology, rheumatology, immunology	2011-02-18 19:04:15	manually condensed platelet	230910019209	A	+	1	U
2011	11006060	F	26y	23	hematology, rheumatology, immunology	2011-02-18 19:04:15	manually condensed platelet	230910019203	A	+	1	U
2011	11006060	F	26y	23	hematology, rheumatology, immunology	2011-02-18 19:04:15	manually condensed platelet	230910019206	A	+	1	U
2011	11006060	F	26y	23	hematology, rheumatology, immunology	2011-02-18 19:04:15	manually condensed platelet	230910019202	A	+	1	U
2011	11006060	F	26y	23	hematology, rheumatology, immunology	2011-02-18 19:04:15	manually condensed platelet	230910019207	A	+	1	U
2011	11000479	M	39y	43	hematology, rheumatology, immunology	2011-02-18 19:09:10	RBC	230911010583	B	+	2	U
2011	11006497	F	43y	42	dermatology, hemorrhoid-fistula	2011-02-18 19:17:43	RBC	230911010693	B	+	2	U
2011	11006981	M	71y	18	trauma orthopaedics	2011-02-18 19:48:55	RBC	230910019093	O	+	2	U
2011	11006981	M	71y	18	trauma orthopaedics	2011-02-18 19:48:55	RBC	230911010622	O	+	2	U
2011	11005203	F	62y	2	spine surgery	2011-02-18 20:10:05	RBC	230910018481	A	+	1.5	U
2011	11007000	M	53y	16	gastroenterology	2011-02-18 20:11:41	RBC	230911010780	O	+	2	U
2011	11007015	M	18y	+02	gastroenterology	2011-02-18 22:03:34	RBC	230911010695	O	+	1.5	U
2011	11002075	M	16y	33	cardiothoracic	2011-02-18 23:02:16	RBC	230910019158	O	+	2	U
2011	11002075	M	16y	33	cardiothoracic	2011-02-18 23:02:16	fresh frozen plasma	230910015495	O	+	1	U
2011	11002075	M	16y	33	cardiothoracic	2011-02-18 23:02:16	fresh frozen plasma	230910012296	O	+	1	U
2011	11002075	M	16y	33	cardiothoracic	2011-02-18 23:02:16	fresh frozen plasma	230910012197	O	+	2	U
2011	11005614	M	38y	72	hepatobiliary	2011-02-19 08:05:24	RBC	230910018461	AB	+	1.5	U
2011	11003744	M	63y	9	cardiothoracic	2011-02-19 09:21:10	RBC	230910019198	O	+	2	U
2011	11003744	M	63y	9	cardiothoracic	2011-02-19 09:21:10	fresh frozen plasma	230910012065	O	+	2	U
2011	11002075	M	16y	ICU-8	cardiothoracic	2011-02-19 09:28:03	RBC	230911010428	O	+	2	U
2011	11002075	M	16y	ICU-8	cardiothoracic	2011-02-19 09:28:03	fresh frozen plasma	230910012079	O	+	2	U
2011	11004459	M	79y	25	general medicine	2011-02-19 09:53:03	ordinary frozen plasma	230910016684	A	+	1	U
2011	11004459	M	79y	25	general medicine	2011-02-19 09:53:03	fresh frozen plasma	230910014980	A	+	1	U
2011	SX1100000331	M	29y	1100137	infectious	2011-02-19 10:33:44	ordinary frozen plasma	230911010655	B	+	2	U
2011	SX1100000327	M	36y	1100099	infectious	2011-02-19 10:35:05	ordinary frozen plasma	230910016241	O	+	2	U
2011	11005189	M	61y	icu+5	gastroenterology	2011-02-19 10:38:10	fresh frozen plasma	230910017492	A	+	2	U
2011	11006455	M	46y	49	gastroenterology	2011-02-19 10:40:30	ordinary frozen plasma	230911010747	B	+	2	U
2011	11007000	M	53y	16	gastroenterology	2011-02-19 10:42:43	RBC	230910019170	O	+	1.5	U
2011	11006649	F	75y	05	gastroenterology	2011-02-19 10:44:14	RBC	230910015126	A	+	2	U
2011	11006987	F	33y	42	gynecology	2011-02-19 11:04:21	RBC	230911010629	A	+	2	U
2011	11006278	F	36y	71	urological	2011-02-19 11:11:23	RBC	230910018418	AB	+	1	U
2011	11006278	F	36y	71	urological	2011-02-19 11:11:23	RBC	230910018468	AB	+	1.5	U
2011	11004423	F	31y	ICU-s14	respiratory	2011-02-19 11:15:02	ordinary frozen plasma	234009014387	B	+	1.5	U
2011	11005692	F	46y	40	urological	2011-02-19 11:58:00	RBC	230911010674	O	+	2	U
2011	11006981	M	71y	18	trauma orthopaedics	2011-02-19 11:58:31	RBC	230910015270	O	+	1.5	U
2011	11003845	M	56y	17	general surgery	2011-02-19 15:47:37	RBC	230911010461	O	+	2	U
2011	11005212	F	67y	15	gastroenterology	2011-02-19 15:49:51	RBC	230911010534	B	+	2	U
2011	11006497	F	43y	42	dermatology, hemorrhoid-fistula	2011-02-19 15:52:10	RBC	230911010718	B	+	2	U
2011	11006849	M	63y	76	general surgery	2011-02-19 15:54:21	fresh frozen plasma	230910014267	A	+	2	U
2011	11006849	M	63y	76	general surgery	2011-02-19 15:54:21	ordinary frozen plasma	230910016669	A	+	1.5	U
2011	11007105	M	58y	+15	hepatobiliary	2011-02-19 16:14:00	RBC	230911010753	B	+	2	U
2011	11007105	M	58y	+15	hepatobiliary	2011-02-19 16:14:00	RBC	230911010740	B	+	2	U
2011	11006060	F	26y	23	hematology, rheumatology, immunology	2011-02-19 17:12:23	RBC	230911010649	A	+	2	U
2011	11006849	M	63y	76	general surgery	2011-02-19 19:46:59	fresh frozen plasma	230910013864	A	+	1	U
2011	11006849	M	63y	76	general surgery	2011-02-19 19:46:59	fresh frozen plasma	230910017540	A	+	2	U
2011	11006849	M	63y	76	general surgery	2011-02-19 19:46:59	fresh frozen plasma	230910014317	A	+	1	U
2011	11002075	M	16y	ICU-8	cardiothoracic	2011-02-19 19:49:09	ordinary frozen plasma	230910016222	O	+	2	U
2011	11006497	F	43y	42	dermatology, hemorrhoid-fistula	2011-02-20 10:15:28	ordinary frozen plasma	230911010523	B	+	2	U
2011	11003845	M	56y	17	general surgery	2011-02-20 10:20:06	RBC	230910019180	O	+	1.5	U
2011	11003845	M	56y	17	general surgery	2011-02-20 10:20:06	RBC	230910019172	O	+	1.5	U
2011	11002075	M	16y	ICU-8	cardiothoracic	2011-02-20 10:37:54	fresh frozen plasma	230910014609	O	+	2	U
2011	11006060	F	26y	23	hematology, rheumatology, immunology	2011-02-20 10:43:35	fresh frozen plasma	230910017545	A	+	2	U
2011	11006060	F	26y	23	hematology, rheumatology, immunology	2011-02-20 10:43:35	fresh frozen plasma	230910017634	A	+	0.5	U
2011	11006060	F	26y	23	hematology, rheumatology, immunology	2011-02-20 10:43:35	fresh frozen plasma	230910014276	A	+	1.5	U
2011	11003744	M	63y	9	cardiothoracic	2011-02-20 10:46:08	RBC	230911010440	O	+	2	U
2011	11004459	M	79y	25	general medicine	2011-02-20 10:49:02	fresh frozen plasma	230910017570	A	+	1	U
2011	11004459	M	79y	25	general medicine	2011-02-20 10:49:02	fresh frozen plasma	230910013856	A	+	1	U
2011	11006861	F	38y	1	obstetrics	2011-02-20 14:31:06	RBC	230911010630	A	+	2	U
2011	11007140	M	65y	Q1	neurosurgery	2011-02-20 14:35:13	RBC	230911010766	B	+	2	U
2011	11006861	F	38y	1	obstetrics	2011-02-20 14:37:13	fresh frozen plasma	230910018208	A	+	0.5	U
2011	11006861	F	38y	1	obstetrics	2011-02-20 14:37:13	ordinary frozen plasma	230910016665	A	+	1.5	U
2011	11007140	M	65y	Q1	neurosurgery	2011-02-20 14:46:39	fresh frozen plasma	230910019130	B	+	1	U
2011	11007140	M	65y	Q1	neurosurgery	2011-02-20 14:46:39	ordinary frozen plasma	230911010527	B	+	2	U
2011	11007140	M	65y	Q1	neurosurgery	2011-02-20 14:46:39	fresh frozen plasma	230910019129	B	+	1	U
2011	11005212	F	67y	15	gastroenterology	2011-02-20 15:03:44	RBC	230911010755	B	+	2	U
2011	11004795	M	41y	12	gastroenterology	2011-02-20 15:07:32	RBC	230910018421	AB	+	1	U
2011	11004795	M	41y	12	gastroenterology	2011-02-20 15:07:32	RBC	230910015023	AB	+	1	U
2011	11006249	M	48y	18	hepatobiliary	2011-02-20 15:10:22	ordinary frozen plasma	230910016688	A	+	1.5	U
2011	11006249	M	48y	18	hepatobiliary	2011-02-20 15:10:22	fresh frozen plasma	230910018189	A	+	0.5	U
2011	11002075	M	16y	ICU-8	cardiothoracic	2011-02-20 16:58:50	RBC	230911010452	O	+	2	U
2011	11004423	F	31y	ICU-s14	respiratory	2011-02-20 17:01:25	RBC	230911010765	B	+	2	U
2011	11003462	M	42y	06	hepatobiliary	2011-02-20 17:18:33	RBC	230911010759	B	+	2	U
2011	11003462	M	42y	06	hepatobiliary	2011-02-20 17:18:33	fresh frozen plasma	230910015282	B	+	1	U
2011	11003462	M	42y	06	hepatobiliary	2011-02-20 17:18:33	fresh frozen plasma	230910019148	B	+	1.5	U
2011	11007105	M	58y	+15	hepatobiliary	2011-02-20 17:20:28	RBC	230911010918	B	+	2	U
2011	11006861	F	38y	1	obstetrics	2011-02-20 17:42:57	RBC	230910015130	A	+	2	U
2011	11006236	F	45y	21	hepatobiliary	2011-02-20 18:25:48	RBC	230911010732	B	+	2	U
2011	11003744	M	63y	9	cardiothoracic	2011-02-20 22:43:39	RBC	230911010928	O	+	2	U
2011	11007140	M	65y	Q1	neurosurgery	2011-02-21 01:02:37	RBC	230911010761	B	+	1.5	U
2011	11007140	M	65y	Q1	neurosurgery	2011-02-21 01:02:37	fresh frozen plasma	230910014822	B	+	1.5	U
2011	11007140	M	65y	Q1	neurosurgery	2011-02-21 01:02:37	RBC	230910003583	B	+	1.5	U
2011	11007140	M	65y	Q1	neurosurgery	2011-02-21 01:02:37	fresh frozen plasma	230910015276	B	+	1.5	U
2011	11005866	F	60y	14	general surgery	2011-02-21 09:53:33	RBC	230911010449	O	+	2	U
2011	SX1100000327	M	36y	1100099	infectious	2011-02-21 10:07:10	ordinary frozen plasma	230910016244	O	+	2	U
2011	SX1100000329	M	33y	1100133	infectious	2011-02-21 10:11:36	ordinary frozen plasma	230910003584	B	+	2	U
2011	SX1100000331	M	29y	1100137	infectious	2011-02-21 10:14:00	ordinary frozen plasma	230911010535	B	+	2	U
2011	10040589	F	41y	16	burn, plastic, pediatric surgery	2011-02-21 10:55:13	RBC	230910019078	A	+	1.5	U
2011	10040589	F	41y	16	burn, plastic, pediatric surgery	2011-02-21 10:55:13	fresh frozen plasma	230910016022	A	+	1.5	U
2011	10040589	F	41y	16	burn, plastic, pediatric surgery	2011-02-21 10:55:13	fresh frozen plasma	230910017641	A	+	0.5	U
2011	10040589	F	41y	16	burn, plastic, pediatric surgery	2011-02-21 10:55:13	fresh frozen plasma	230910014274	A	+	2	U
2011	11007031	F	46y	4	gynecology	2011-02-21 11:05:59	RBC	230910019098	A	+	2	U
2011	11006278	F	36y	20	urological	2011-02-21 11:06:08	RBC	230910018489	AB	+	1	U
2011	11004795	M	41y	12	gastroenterology	2011-02-21 11:09:06	RBC	230910015062	AB	+	1.5	U
2011	11007015	M	18y	+02	gastroenterology	2011-02-21 11:13:19	RBC	230911010929	O	+	2	U
2011	11006495	M	48y	7	general surgery	2011-02-21 11:27:06	RBC	230910019168	O	+	2	U
2011	11006865	M	73y	22	Chinese medicine	2011-02-21 11:56:10	RBC	230911010698	B	+	2	U
2011	11005003	F	59y	+6	endocrinology	2011-02-21 14:57:26	fresh frozen plasma	230910013941	O	+	1.5	U
2011	11004459	M	79y	25	general medicine	2011-02-21 15:10:44	fresh frozen plasma	230910015529	A	+	1	U
2011	11004459	M	79y	25	general medicine	2011-02-21 15:10:44	fresh frozen plasma	230910015564	A	+	1	U
2011	11007140	M	65y	2	neurosurgery	2011-02-21 15:13:29	RBC	230911010710	B	+	2	U
2011	11007140	M	65y	2	neurosurgery	2011-02-21 15:13:29	ordinary frozen plasma	230910019114	B	+	2	U
2011	11003744	M	63y	9	cardiothoracic	2011-02-21 15:17:14	fresh frozen plasma	230910014562	O	+	1	U
2011	11003744	M	63y	9	cardiothoracic	2011-02-21 15:17:14	fresh frozen plasma	230910013966	O	+	1	U
2011	11006482	F	41y	55	Chinese medicine	2011-02-21 15:55:39	RBC	230910003505	AB	+	1	U
2011	11006482	F	41y	55	Chinese medicine	2011-02-21 15:55:39	RBC	230910018299	AB	+	1	U
2011	10044617	M	68y	31	rehabilitation	2011-02-21 16:28:04	RBC	230911010520	O	+	2	U
2011	11006055	M	59y	33	oncology	2011-02-21 16:44:54	RBC	230911010465	O	+	2	U
2011	11006736	F	43y	64	hepatobiliary	2011-02-21 16:53:05	RBC	230910019015	A	+	1.5	U
2011	11003735	M	60y	37	hematology, rheumatology, immunology	2011-02-21 16:53:19	RBC	230910015103	AB	+	1	U
[truncated: 48,793 more rows]

## Sheet: Undetected antibodies
Year	Hospitalization or clinic number	F/M	Age	Bed	Ward	Issuing time	Blood product	No. of blood bag	Blood group	RH	Quantity	Unit	Undetected antibodies
2011	11027176	F	47y	78	gynecology	2011-07-20 20:56:13	RBC	230911003189	AB	+	1.5	U	anti-Mur
2012	12000427	M	50y	58	oncology2ward	2012-01-05 11:03:27	RBC	230911015370	O	+	2	U	anti-Mur
2013	12060485	M	56y	52	hepatobiliary surgery	2013-01-06 14:16:53	RBC	230912017100	B	+	1	U	anti-Mur
2014	14041408	F	35y	35	obstetrics2ward	2014-07-08 07:49:31	leukocyte-depleted RBC	230914002755	O	+	2	U	anti-Mur
2015	15035363	F	49y	17	hemotology	2015-01-16 15:32:31	RBC	230915008512	A	+	1.5	U	anti-Mur
2015	15046742	F	64y	28	hemotology	2015-10-30 15:37:19	RBC	230915003595	O	+	2	U	anti-Mur
